# Supplementary material for: Linear Discriminant Analysis for Investigating Differences in Upper Body Movement Symmetry in Horses before/after Diagnostic Analgesia in Relation to Expert Judgement
Source: Animals (Basel). 2022 Mar 17;12(6):762. doi: 10.3390/ani12060762 (PMC8944550; doi:10.3390/ani12060762)
Supplement: Supplementary file 1 [file animals-12-00762-s001.zip]

Archive with 1 entries (1 files):
- animals-1606002-supplementary.xlsx
