# Supplementary material for: Linear Discriminant Analysis for Investigating Differences in Upper Body Movement Symmetry in Horses before/after Diagnostic Analgesia in Relation to Expert Judgement
Source: Animals (Basel). 2022 Mar 17;12(6):762. doi: 10.3390/ani12060762 (PMC8944550; doi:10.3390/ani12060762)
Supplement: Supplementary file 1 [file animals-12-00762-s001.zip › animals-1606002-supplementary.xlsx]

## Sheet: NewLDADataFINALANON
Sequential	BlockLabelUnifiedFH	ForelimbHindlimb	Surface	Rein	Inoutside	BlockSuccessUnified	HDmin	HDmax	HDup	PDmin	PDmax	PDup	WDmin	WDmax	WDup	HHD
1	High 4-point nerve block	F	Soft	Left	outside	Partial	-15	-6	-29	2	4	4	11	-1	-12	3
1	High 4-point nerve block	F	Soft	Right	inside	Partial	8	-2	12	2	2	4	-5	0	-6	-1
1	High 4-point nerve block	F	Soft	combined	in/out avg	Partial	-3.5	-4	-8.5	2	1	4	-29	-0.5	-9	1
1	High 4-point nerve block	F	Hard	straight	straight	Partial	-15	-8	-15	2	-3	1	-3	0	-5	3
2	High 4-point nerve block	H	Soft	Left	outside	Partial	-3	9	5	-5	-6	-10	3	0	3	-12
2	High 4-point nerve block	H	Soft	Right	inside	Partial	-9	3	-4	-5	-9	-14	3	0	5	-14
2	High 4-point nerve block	H	Soft	combined	in/out avg	Partial	-6	6	0.5	-5	-7.5	-12	3	0	4	-13
2	High 4-point nerve block	H	Hard	straight	straight	Partial	-7	0	-12	-6	0	-6	0	-5	-5	-8
3	Abaxial sesamoid nerve block	F	Hard	Left	inside	Positive	-17	-12	-21	10	6	15	-3	-10	-14	20
3	Abaxial sesamoid nerve block	F	Hard	Right	outside	Positive	-9	11	2	-4	-7	-9	1	9	9	-11
3	Abaxial sesamoid nerve block	F	Hard	combined	in/out avg	Positive	-13	-0.5	-9.5	3	-0.5	3	-1	-0.5	-2.5	4.5
3	Abaxial sesamoid nerve block	F	Hard	straight	straight	Positive	0	-8	-1	1	-3	-2	0	1	2	-1
3	Abaxial sesamoid nerve block	F	Soft	combined	in/out avg	Positive	-14.5	-12.5	-28	0.5	0	1	0	0	1	-0.5
3	Abaxial sesamoid nerve block	F	Soft	Left	inside	Positive	-18	-20	-41	-2	0	-3	3	-1	5	-3
3	Abaxial sesamoid nerve block	F	Soft	Right	outside	Positive	-11	-5	-15	3	0	5	-3	1	-3	2
3	Palmar digital nerve block	F	Hard	combined	in/out avg	Negative	3.5	5.5	11.5	0.5	-2	-1.5	0	2	1.5	-0.5
3	Palmar digital nerve block	F	Hard	Left	inside	Negative	7	3	11	0	0	0	5	1	4	2
3	Palmar digital nerve block	F	Hard	Right	outside	Negative	0	8	12	1	-4	-3	-5	3	-1	-3
3	Palmar digital nerve block	F	Hard	straight	straight	Negative	-19	-27	-47	-13	-5	-19	-3	5	3	-21
3	Tarsometatarsal joint block	H	Hard	combined	in/out avg	Negative	1.5	5	7	8	5.5	17	-7.5	-2	-10	22.5
3	Tarsometatarsal joint block	H	Hard	Left	inside	Negative	0	-4	-2	2	6	10	2	-4	-2	19
3	Tarsometatarsal joint block	H	Hard	Right	outside	Negative	3	14	16	14	5	24	-17	0	-18	26
3	Tarsometatarsal joint block	H	Hard	straight	straight	Negative	2	0	4	2	0	1	-4	1	-1	5
3	Low 4-point nerve block	H	Hard	combined	in/out avg	Positive	-4.5	-6.5	-13.5	-8.5	-6	-15	10	3.5	13.5	-19.5
3	Low 4-point nerve block	H	Hard	Right	inside	Positive	4	-9	-9	-13	-7	-21	18	2	19	-21
3	Low 4-point nerve block	H	Hard	Left	outside	Positive	-13	-4	-18	-4	-5	-9	2	5	8	-18
3	Low 4-point nerve block	H	Hard	straight	straight	Positive	-5	1	-8	-2	-1	-3	4	0	2	-5
4	Palmar digital nerve block	F	Soft	Left	outside	Positive	-34	-18	-41	-3	3	4	-6	-6	-11	6
4	Palmar digital nerve block	F	Soft	Right	inside	Positive	-21	-17	-42	0	6	7	-10	-4	-15	5
4	Palmar digital nerve block	F	Soft	combined	in/out avg	Positive	-27.5	-17.5	-41.5	-1.5	4.5	5.5	-8	-5	-13	5.5
4	Palmar digital nerve block	F	Hard	straight	straight	Positive	-26	-13	-48	6	2	6	-10	-2	-10	8
5	Palmar digital nerve block	F	Soft	Left	inside	Partial	4	-6	-10	-5	-10	-9	8	5	16	-12
5	Palmar digital nerve block	F	Soft	Right	outside	Partial	4	-9	-6	-9	-1	-13	6	2	12	-9
5	Palmar digital nerve block	F	Soft	combined	in/out avg	Partial	4	-7.5	-8	-7	-5.5	-11	7	3.5	14	-10.5
5	Palmar digital nerve block	F	Hard	straight	straight	Partial	-13	-17	-37	-4	5	2	-5	-4	-7	-1
6	Palmar digital nerve block	F	Hard	Left	inside	Negative	8	-7	0	6	9	12	-13	-7	-19	21
6	Palmar digital nerve block	F	Hard	Right	outside	Negative	-7	14	17	-11	0	-13	3	3	9	-9
6	Palmar digital nerve block	F	Hard	combined	in/out avg	Negative	0.5	3.5	8.5	-2.5	4.5	-0.5	-5	-2	-5	6
6	Palmar digital nerve block	F	Hard	straight	straight	Negative	-5	-2	-7	1	6	8	0	-4	-3	9
6	Abaxial sesamoid nerve block	F	Hard	Left	inside	Positive	-12	-17	-25	7	3	14	-2	-9	-9	25
6	Abaxial sesamoid nerve block	F	Hard	Right	outside	Positive	-4	5	2	-12	-1	-17	1	7	7	-17
6	Abaxial sesamoid nerve block	F	Hard	combined	in/out avg	Positive	-8	-6	-11.5	-2.5	1	-1.5	-0.5	-1	-1	4
6	Abaxial sesamoid nerve block	F	Hard	straight	straight	Positive	-5	-13	-17	0	3	4	1	-1	-2	4
6	Metacarpophalangeal joint block	F	Hard	Left	inside	Positive	-46	-11	-51	7	11	15	-12	-5	-17	20
6	Metacarpophalangeal joint block	F	Hard	Right	outside	Positive	-11	14	4	-3	5	2	-2	4	-1	3
6	Metacarpophalangeal joint block	F	Hard	combined	in/out avg	Positive	-28.5	1.5	-23.5	2	8	8.5	-7	-0.5	-9	11.5
6	Metacarpophalangeal joint block	F	Hard	straight	straight	Positive	-5	-15	-27	1	1	4	-1	-6	-6	4
7	High 4-point nerve block	H	Hard	straight	straight	Negative	0	0	-2	2	1	1	3	0	-1	2
7	Stifle joint block	H	Soft	Left	outside	Positive	-21	-2	-18	-6	0	-6	2	-5	1	-8
7	Stifle joint block	H	Soft	Right	inside	Positive	-16	10	-1	-10	-6	-17	2	4	6	-25
7	Stifle joint block	H	Soft	combined	in/out avg	Positive	-18.5	4	-9.5	-8	-3	-11.5	2	-0.5	3.5	-16.5
7	Stifle joint block	H	Hard	straight	straight	Positive	2	1	4	-6	-5	-13	6	1	6	-12
8	Tarsometatarsal joint block	H	Hard	straight	straight	Negative	10	0	8	7	-2	2	-5	-1	-8	2
8	Low 4-point nerve block	H	Hard	straight	straight	Negative	4	2	7	0	-6	-7	-1	-2	-1	-2
8	Low 4-point nerve block	H	Hard	Left	outside	Positive	2	17	20	-11	-9	-23	4	2	4	-21
8	Low 4-point nerve block	H	Hard	Right	inside	Positive	-20	7	-12	-8	1	-6	0	39	-1	-3
8	Low 4-point nerve block	H	Hard	combined	in/out avg	Positive	-18.5	-1.5	-18	-12	-5	-20	1.5	32	-7.5	-11
8	Low 4-point nerve block	H	Hard	straight	straight	Positive	-9	-4	-12	-12	-15	-29	6	-1	5	-25
9	Palmar digital nerve block	F	Soft	Left	inside	Partial	1	-7	-10	-1	8	13	3	-9	-5	18
9	Palmar digital nerve block	F	Soft	Right	outside	Partial	0	-3	-2	2	5	-1	-3	1	-3	4
9	Palmar digital nerve block	F	Soft	combined	in/out avg	Partial	0.5	-5	-6	0.5	6.5	6	0	-4	-4	11
9	Palmar digital nerve block	F	Hard	straight	straight	Partial	0	0	0	-1	-4	-4	3	0	2	-5
9	Palmar digital nerve block	F	Soft	Left	outside	Positive	17	6	16	-1	-6	-10	-3	7	5	-15
9	Palmar digital nerve block	F	Soft	Right	inside	Positive	-4	-12	-11	0	-4	-4	-1	-3	-3	-3
9	Palmar digital nerve block	F	Soft	combined	in/out avg	Positive	6.5	-3	2.5	-0.5	-5	-7	-2	2	1	-9
9	Palmar digital nerve block	F	Hard	straight	straight	Positive	-12	-3	-15	5	0	3	-2	1	-1	0
9	Abaxial sesamoid nerve block	F	Soft	Left	outside	Positive	22	20	34	-8	-7	-19	-19	13	-1	-26
9	Abaxial sesamoid nerve block	F	Soft	Right	inside	Positive	1	-12	-15	1	3	1	16	-8	10	7
9	Abaxial sesamoid nerve block	F	Soft	combined	in/out avg	Positive	11.5	4	9.5	-3.5	-2	-9	-1.5	2.5	4.5	-9.5
9	Abaxial sesamoid nerve block	F	Hard	Left	outside	Positive	24	15	40	-4	-10	-13	0	12	8	-15
9	Abaxial sesamoid nerve block	F	Hard	Right	inside	Positive	-14	-11	-22	14	-1	18	11	-8	7	25
9	Abaxial sesamoid nerve block	F	Hard	combined	in/out avg	Positive	5	2	9	5	-5.5	2.5	5.5	2	7.5	5
9	Abaxial sesamoid nerve block	F	Hard	straight	straight	Positive	-6	-5	-8	0	-1	-3	-5	-2	-7	-9
10	Palmar digital nerve block	F	Soft	Left	inside	Negative	-10	2	-8	-11	-5	-10	-8	0	-13	-15
10	Palmar digital nerve block	F	Soft	Right	outside	Negative	-16	5	-9	-6	5	0	-1	0	1	-3
10	Palmar digital nerve block	F	Soft	combined	in/out avg	Negative	-13	3.5	-8.5	-8.5	0	-5	-4.5	0	-6	-9
10	Palmar digital nerve block	F	Hard	straight	straight	Negative	6	3	8	-11	-7	-17	4	2	6	-19
10	Low 4-point nerve block	F	Soft	Left	inside	Partial	-11	-2	-11	-10	-5	-16	-8	6	-3	-21
10	Low 4-point nerve block	F	Soft	Right	outside	Partial	-19	-6	-19	-3	6	1	-5	-1	-7	-2
10	Low 4-point nerve block	F	Soft	combined	in/out avg	Partial	-15	-4	-15	-6.5	0.5	-7.5	-6.5	2.5	-5	-11.5
10	Low 4-point nerve block	F	Hard	straight	straight	Partial	2	2	3	-10	-5	-13	0	2	2	-14
10	Abaxial sesamoid nerve block	F	Soft	Left	inside	Positive	12	16	26	4	6	5	-4	-4	-11	10
10	Abaxial sesamoid nerve block	F	Soft	Right	outside	Positive	-47	2	-44	3	10	8	-22	2	-17	6
10	Abaxial sesamoid nerve block	F	Soft	combined	in/out avg	Positive	-17.5	9	-9	3.5	8	6.5	-13	-1	-14	8
10	Abaxial sesamoid nerve block	F	Hard	Left	inside	Positive	-15	-10	-31	31	23	55	-23	-8	-28	66
10	Abaxial sesamoid nerve block	F	Hard	Right	outside	Positive	-16	-2	-18	20	0	21	-21	-1	-25	20
10	Abaxial sesamoid nerve block	F	Hard	combined	in/out avg	Positive	-15.5	-6	-24.5	25.5	11.5	38	-22	-4.5	-26.5	43
10	Abaxial sesamoid nerve block	F	Hard	straight	straight	Positive	-10	-4	-13	-2	-4	-5	-2	-3	-3	-8
10	High 4-point nerve block	F	Soft	Left	inside	Positive	-12	5	-6	0	-2	-3	-13	2	-13	4
10	High 4-point nerve block	F	Soft	Right	outside	Positive	-33	4	-28	6	6	8	-15	-5	-18	24
10	High 4-point nerve block	F	Soft	combined	in/out avg	Positive	-22.5	4.5	-17	3	2	2.5	-14	-1.5	-15.5	14
10	High 4-point nerve block	F	Hard	straight	straight	Positive	-8	2	-8	2	-6	-2	-7	-1	-7	6
11	Abaxial sesamoid nerve block	H	Hard	Left	outside	Negative	12	12	23	-9	-1	-10	3	3	8	-16
11	Abaxial sesamoid nerve block	H	Hard	Right	inside	Negative	-31	-1	-23	-8	-9	-19	12	2	13	-20
11	Abaxial sesamoid nerve block	H	Hard	combined	in/out avg	Negative	-9.5	5.5	0	-8.5	-5	-14.5	7.5	2.5	10.5	-18
11	Abaxial sesamoid nerve block	H	Hard	straight	straight	Negative	-5	10	-1	2	0	4	5	-1	3	1
11	Low 4-point nerve block	H	Hard	Left	outside	Partial	10	-12	-3	-9	4	-3	-2	10	8	-7
11	Low 4-point nerve block	H	Hard	Right	inside	Partial	-26	-21	-43	-12	-12	-26	18	2	21	-26
11	Low 4-point nerve block	H	Hard	combined	in/out avg	Partial	-8	-16.5	-23	-10.5	-4	-14.5	8	6	14.5	-16.5
11	Low 4-point nerve block	H	Hard	straight	straight	Partial	-7	5	-8	-1	-1	1	4	0	3	-3
11	Deep branch lateral plantar nerve block	H	Hard	Left	outside	Positive	1	1	1	-18	-4	-22	5	7	10	-32
11	Deep branch lateral plantar nerve block	H	Hard	Right	inside	Positive	-27	-5	-33	-18	-15	-32	14	9	24	-35
11	Deep branch lateral plantar nerve block	H	Hard	combined	in/out avg	Positive	-13	-2	-16	-18	-9.5	-27	9.5	8	17	-33.5
11	Deep branch lateral plantar nerve block	H	Hard	straight	straight	Positive	-9	7	-3	-4	-6	-7	5	3	8	-15
12	Tarsometatarsal joint block	H	Soft	Left	inside	Partial	-3	-1	-8	1	-3	-2	2	1	6	-3
12	Tarsometatarsal joint block	H	Soft	Right	outside	Partial	12	-1	12	10	-2	10	6	0	8	-7
12	Tarsometatarsal joint block	H	Soft	combined	in/out avg	Partial	4.5	-1	2	5.5	-2.5	4	4	0.5	7	-5
12	Tarsometatarsal joint block	H	Hard	Left	inside	Partial	-18	9	-7	2	3	7	0	3	2	0
12	Tarsometatarsal joint block	H	Hard	Right	outside	Partial	-7	1	-5	0	2	-2	-1	-1	0	-1
12	Tarsometatarsal joint block	H	Hard	combined	in/out avg	Partial	-12.5	5	-6	1	2.5	2.5	-0.5	1	1	-0.5
12	Tarsometatarsal joint block	H	Hard	straight	straight	Partial	-8	7	-4	-4	-1	-3	-1	1	2	-6
12	Tarsometatarsal joint block	H	Soft	Left	inside	Negative	-3	10	7	3	3	6	3	2	5	1
12	Tarsometatarsal joint block	H	Soft	Right	outside	Negative	8	2	12	12	-5	8	6	6	12	7
12	Tarsometatarsal joint block	H	Soft	combined	in/out avg	Negative	2.5	6	9.5	7.5	-1	7	4.5	4	8.5	4
12	Tarsometatarsal joint block	H	Hard	Left	inside	Negative	-7	7	1	2	4	7	1	2	5	6
12	Tarsometatarsal joint block	H	Hard	Right	outside	Negative	-1	-5	-5	-1	2	1	3	-6	-4	-2
12	Tarsometatarsal joint block	H	Hard	combined	in/out avg	Negative	-4	1	-2	0.5	3	4	2	-2	0.5	2
12	Tarsometatarsal joint block	H	Hard	straight	straight	Negative	-4	9	1	-1	1	3	1	2	5	0
12	Deep branch lateral plantar nerve block	H	Soft	Left	inside	Negative	-6	8	5	6	-4	1	0	3	6	-3
12	Deep branch lateral plantar nerve block	H	Soft	Right	outside	Negative	11	4	16	9	-6	2	8	3	11	-1
12	Deep branch lateral plantar nerve block	H	Soft	combined	in/out avg	Negative	2.5	6	10.5	7.5	-5	1.5	4	3	8.5	-2
12	Deep branch lateral plantar nerve block	H	Hard	Left	inside	Negative	2	-1	-2	-6	-2	-5	10	2	13	-9
12	Deep branch lateral plantar nerve block	H	Hard	Right	outside	Negative	0	0	-3	-2	0	-3	3	0	3	3
12	Deep branch lateral plantar nerve block	H	Hard	combined	in/out avg	Negative	1	-0.5	-2.5	-4	-1	-4	6.5	1	8	-3
12	Deep branch lateral plantar nerve block	H	Hard	straight	straight	Negative	-12	5	-9	0	-3	-3	2	-1	4	-2
12	Deep branch lateral plantar nerve block	H	Hard	straight	straight	Negative	0	17	17	2	2	5	2	1	5	10
12	Deep branch lateral plantar nerve block	H	Hard	straight	straight	Negative	-8	10	1	1	-1	1	0	1	3	2
12	Palmar digital nerve block	F	Hard	left	inside	Positive	-39	-19	-54	1	-3	-2	2	0	1	0
12	Palmar digital nerve block	F	Hard	right	outside	Positive	-38	-18	-56	-4	-4	-5	-7	0	-7	-2
12	Palmar digital nerve block	F	Hard	combined	in/out avg	Positive	-38.5	-18.5	-55	-1.5	-3.5	-3.5	-2.5	0	-3	-1
12	Palmar digital nerve block	F	Soft	right	outside	Positive	-40	-25	-61	9	-8	3	-3	-3	-6	0
12	Palmar digital nerve block	F	Soft	left	inside	Positive	-9	0	-6	0	7	6	-5	6	-2	0
12	Palmar digital nerve block	F	Soft	combined	in/out avg	Positive	-24.5	-12.5	-33.5	4.5	-0.5	4.5	-4	1.5	-4	0
12	Palmar digital nerve block	F	Hard	straight	straight	Positive	-15	-7	-24	0	-8	-7	1	2	6	-8
12	Palmar digital nerve block	F	Hard	straight	straight	Positive	15	-4	11	8	3	9	0	-2	-5	18
13	Middle carpal and radiocarpal joint block	H	Hard	straight	straight	Positive	5	-4	4	-3	3	-1	5	1	6	-12
13	Tarsometatarsal joint block	H	Hard	left	outside	Positive	-4	9	-7	5	-1	5	2	-7	-6	8
13	Tarsometatarsal joint block	H	Hard	right	inside	Positive	-19	18	2	-6	-12	-19	0	11	11	-6
13	Tarsometatarsal joint block	H	Hard	combined	in/out avg	Positive	-11.5	13.5	-2.5	-0.5	-6.5	-7	1	2	2.5	1
13	Tarsometatarsal joint block	H	Hard	straight	straight	Partial	15	-7	7	-2	1	-2	5	1	6	-3
13	Tarsometatarsal joint block	H	Hard	right	inside	Partial	1	24	36	-7	-12	-23	3	9	11	-2
13	Tarsometatarsal joint block	H	Hard	left	outside	Partial	-1	13	5	1	1	3	1	-3	-3	2
13	Tarsometatarsal joint block	H	Hard	combined	in/out avg	Partial	0	18.5	20.5	-3	-5.5	-10	2	3	4	0
14	Palmar digital nerve block	F	Hard	straight	straight	Partial	-1	1	-2	1	-5	-6	-5	3	0	-7
14	Palmar digital nerve block	F	Soft	left	outside	Partial	3	-5	-2	4	-5	1	-7	-3	-9	9
14	Palmar digital nerve block	F	Soft	right	inside	Partial	11	2	10	1	12	10	0	-8	-10	11
14	Palmar digital nerve block	F	Soft	combined	in/out avg	Partial	7	-1.5	4	2.5	3.5	5.5	-3.5	-5.5	-9.5	10
14	Abaxial sesamoid nerve block	F	Hard	straight	straight	Positive	-3	3	-5	2	-5	-2	-7	-3	-9	-2
14	Abaxial sesamoid nerve block	F	Soft	left	outside	Positive	-19	0	-17	-8	-1	-10	-5	0	-6	-5
14	Abaxial sesamoid nerve block	F	Soft	right	inside	Positive	18	-2	11	10	11	19	-7	-9	-21	24
14	Abaxial sesamoid nerve block	F	Soft	combined	in/out avg	Positive	-0.5	-1	-3	1	5	4.5	-6	-4.5	-13.5	9.5
14	Tarsometatarsal joint block	H	Hard	straight	straight	Negative	6	-1	5	-2	2	1	8	3	10	-2
14	Tarsometatarsal joint block	H	Soft	right	outside	Negative	-17	17	0	20	-11	12	-4	5	3	15
14	Tarsometatarsal joint block	H	Soft	left	inside	Negative	14	4	18	-2	4	1	7	0	6	2
14	Tarsometatarsal joint block	H	Soft	combined	in/out avg	Negative	4	4.5	8	-3	-3.5	-6.5	6	4.5	10.5	-6.5
14	Tarsometatarsal joint block	H	Hard	right	outside	Negative	6	7	12	-4	1	-3	4	6	9	-6
14	Tarsometatarsal joint block	H	Hard	left	inside	Negative	13	-4	15	-10	2	5	1	-6	-2	3
14	Tarsometatarsal joint block	H	Hard	combined	in/out avg	Negative	9.5	1.5	13.5	-7	1.5	1	2.5	0	3.5	-1.5
14	Low 4-point nerve block	H	Hard	straight	straight	Partial	8	-7	1	-4	1	-5	7	2	9	-5
14	Low 4-point nerve block	H	Soft	left	inside	Partial	1	0	1	-9	4	-4	14	3	17	-7
14	Low 4-point nerve block	H	Soft	right	outside	Partial	2	-2	-2	2	-10	-5	0	5	5	-2
14	Low 4-point nerve block	H	Soft	combined	in/out avg	Partial	1.5	-1	-0.5	-3.5	-3	-4.5	7	4	11	-4.5
14	Low 4-point nerve block	H	Hard	right	outside	Partial	-8	10	3	-5	-2	-8	4	6	6	-9
14	Low 4-point nerve block	H	Hard	left	inside	Partial	-2	-2	-7	-3	4	4	-2	2	3	-1
14	Low 4-point nerve block	H	Hard	combined	in/out avg	Partial	-5	4	-2	-4	1	-2	1	4	4.5	-5
14	Abaxial sesamoid nerve block	F	Hard	straight	straight	Positive	-1	6	4	-1	2	1	-1	-2	-2	1
14	Abaxial sesamoid nerve block	F	Soft	left	outside	Positive	10	-22	-9	-47	20	-28	12	0	11	-36
14	Abaxial sesamoid nerve block	F	Soft	right	inside	Positive	-2	-1	3	-8	1	-6	8	-2	9	-4
14	Abaxial sesamoid nerve block	F	Soft	combined	in/out avg	Positive	4	-11.5	-3	-27.5	10.5	-17	10	-1	10	-20
14	Abaxial sesamoid nerve block	F	Hard	left	outside	Positive	-6	-27	-36	-42	9	-31	-4	9	3	-48
14	Abaxial sesamoid nerve block	F	Hard	right	inside	Positive	3	11	13	52	-10	42	-6	-21	-26	62
14	Abaxial sesamoid nerve block	F	Hard	combined	in/out avg	Positive	-1.5	-8	-11.5	5	-0.5	5.5	-5	-6	-11.5	7
14	Abaxial sesamoid nerve block	H	Hard	straight	straight	Positive	2	3	2	1	-6	-3	1	2	3	-4
14	Abaxial sesamoid nerve block	H	Soft	left	inside	Positive	-8	12	8	46	-16	29	-11	-3	-14	44
14	Abaxial sesamoid nerve block	H	Soft	right	outside	Positive	-1	1	1	3	-1	0	-6	4	-3	2
14	Abaxial sesamoid nerve block	H	Soft	combined	in/out avg	Positive	-4.5	6.5	4.5	24.5	-8.5	14.5	-8.5	0.5	-8.5	23
14	Abaxial sesamoid nerve block	H	Hard	left	inside	Positive	3	24	28	46	-11	31	3	-14	-12	46
14	Abaxial sesamoid nerve block	H	Hard	right	outside	Positive	-1	-2	-4	-57	7	-48	9	23	31	-77
14	Abaxial sesamoid nerve block	H	Hard	combined	in/out avg	Positive	1	11	12	-5.5	-2	-8.5	6	4.5	9.5	-15.5
14	Deep branch lateral plantar nerve block	H	Hard	straight	straight	Positive	2	3	5	0	-12	-13	4	5	8	-16
14	Deep branch lateral plantar nerve block	H	Soft	left	inside	Positive	-17	12	1	48	-17	30	-12	-2	-16	43
14	Deep branch lateral plantar nerve block	H	Soft	right	outside	Positive	3	-2	0	9	-6	0	-8	1	-9	2
14	Deep branch lateral plantar nerve block	H	Soft	combined	in/out avg	Positive	-7	5	0.5	28.5	-11.5	15	-10	-0.5	-12.5	22.5
14	Deep branch lateral plantar nerve block	H	Hard	left	inside	Positive	15	24	46	48	-12	35	5	-12	-8	50
14	Deep branch lateral plantar nerve block	H	Hard	right	outside	Positive	-3	-13	-14	-52	-1	-54	7	22	30	-78
14	Deep branch lateral plantar nerve block	H	Hard	combined	in/out avg	Positive	6	5.5	16	-2	-6.5	-9.5	6	5	11	-14
15	Deep branch lateral plantar nerve block	H	Hard	straight	straight	Partial	-17	-12	-31	-6	-4	-10	9	7	15	-10
15	Deep branch lateral plantar nerve block	H	Soft	left	inside	Partial	-1	-5	-11	2	1	5	4	-1	2	4
15	Deep branch lateral plantar nerve block	H	Soft	right	outside	Partial	-6	15	9	-5	-5	-10	-2	3	-1	-18
15	Deep branch lateral plantar nerve block	H	Soft	combined	in/out avg	Partial	-3.5	5	-1	-1.5	-2	-2.5	1	1	0.5	-7
15	Deep branch lateral plantar nerve block	H	Hard	left	inside	Partial	-15	-12	-35	1	-1	5	2	9	11	6
15	Deep branch lateral plantar nerve block	H	Hard	right	outside	Partial	-5	4	-1	5	2	3	-2	0	-3	-5
15	Deep branch lateral plantar nerve block	H	Hard	combined	in/out avg	Partial	-10	-4	-18	3	0.5	4	0	4.5	4	0.5
15	Tarsometatarsal joint block	H	Hard	straight	straight	Negative	-9	-7	-11	-2	4	2	5	3	6	0
15	Tarsometatarsal joint block	H	Soft	left	inside	Negative	-12	-10	-17	-2	8	9	2	-1	2	3
15	Tarsometatarsal joint block	H	Soft	right	outside	Negative	-15	16	-1	-3	-2	-7	0	4	1	-10
15	Tarsometatarsal joint block	H	Soft	combined	in/out avg	Negative	-13.5	3	-9	-2.5	3	1	1	1.5	1.5	-3.5
15	Tarsometatarsal joint block	H	Hard	left	inside	Negative	-16	-17	-41	-4	10	8	4	9	10	11
15	Tarsometatarsal joint block	H	Hard	right	outside	Negative	-1	-5	-3	1	1	-1	5	0	5	-7
15	Tarsometatarsal joint block	H	Hard	combined	in/out avg	Negative	-8.5	-11	-22	-1.5	5.5	3.5	4.5	4.5	7.5	2
16	Tarsometatarsal joint block	H	Hard	straight	straight	Partial	6	2	8	-2	0	-1	0	4	3	-2
16	Tarsometatarsal joint block	H	Soft	left	outside	Partial	1	17	18	-1	-1	-2	2	5	7	7
16	Tarsometatarsal joint block	H	Soft	right	inside	Partial	-4	8	3	6	-7	-2	-1	-1	-3	2
16	Tarsometatarsal joint block	H	Soft	combined	in/out avg	Partial	-1.5	12.5	10.5	2.5	-4	-2	0.5	2	2	4.5
16	Tarsometatarsal joint block	H	Hard	right	inside	Partial	6	-1	8	1	-8	-8	2	1	2	-6
16	Tarsometatarsal joint block	H	Hard	left	outside	Partial	-7	10	1	-6	2	-3	-3	-1	-5	-5
16	Tarsometatarsal joint block	H	Hard	combined	in/out avg	Partial	-0.5	4.5	4.5	-2.5	-3	-5.5	-0.5	0	-1.5	-5.5
16	Tarsometatarsal joint block	H	Hard	straight	straight	Positive	3	2	3	-3	-4	-8	6	0	7	-7
16	Tarsometatarsal joint block	H	Soft	left	outside	Positive	0	-11	-10	0	-3	-1	0	-4	-5	-8
16	Tarsometatarsal joint block	H	Soft	right	inside	Positive	7	-5	3	-10	11	1	5	-1	5	5
16	Tarsometatarsal joint block	H	Soft	combined	in/out avg	Positive	3.5	-8	-3.5	-5	4	0	2.5	-2.5	0	-1.5
16	Tarsometatarsal joint block	H	Hard	right	inside	Positive	-7	-5	-13	-17	1	-16	-1	6	5	-18
16	Tarsometatarsal joint block	H	Hard	left	outside	Positive	5	-3	4	3	-5	-5	2	-9	-3	0
16	Abaxial sesamoid nerve block	H	Hard	combined	in/out avg	Positive	-1	-4	-4.5	-7	-2	-10.5	0.5	-1.5	1	-9
17	Abaxial sesamoid nerve block	H	Hard	straight	straight	Negative	2	4	5	0	-1	-2	-1	0	0	-3
17	Abaxial sesamoid nerve block	H	Hard	left	inside	Negative	12	-1	8	-4	2	-5	3	-2	0	-3
17	Abaxial sesamoid nerve block	H	Hard	right	outside	Negative	5	-14	-15	9	14	28	-1	-11	-11	21
17	Abaxial sesamoid nerve block	H	Hard	combined	in/out avg	Negative	8.5	-7.5	-3.5	2.5	8	11.5	1	-6.5	-5.5	9
17	Tarsometatarsal joint block	H	Hard	straight	straight	Partial	6	3	13	2	-3	-2	1	3	5	0
17	Tarsometatarsal joint block	H	Hard	left	inside	Partial	25	-4	17	7	5	10	1	-5	-1	18
17	Tarsometatarsal joint block	H	Hard	right	outside	Partial	12	-13	-10	-4	10	15	2	-7	-4	5
17	Tarsometatarsal joint block	H	Hard	combined	in/out avg	Partial	18.5	-8.5	3.5	1.5	7.5	12.5	1.5	-6	-2.5	11.5
17	Tarsometatarsal joint block	H	Hard	straight	straight	Negative	3	0	6	1	-3	-3	0	0	0	-3
17	Tarsometatarsal joint block	H	Hard	left	inside	Negative	3	-4	1	-4	3	-3	1	-3	-1	1
17	Tarsometatarsal joint block	H	Hard	right	outside	Negative	8	-23	-21	2	16	23	3	-10	-5	14
17	Tarsometatarsal joint block	H	Hard	combined	in/out avg	Negative	5.5	-13.5	-10	-1	9.5	10	2	-6.5	-3	7.5
18	Tarsometatarsal joint block	H	Hard	straight	straight	Partial	-6	-8	-15	-3	-6	-9	3	-1	2	-14
18	Tarsometatarsal joint block	H	Hard	left	outside	Partial	0	-2	-3	-1	0	-1	0	0	0	0
18	Tarsometatarsal joint block	H	Hard	right	inside	Partial	-2	-5	-5	0	-5	-6	2	-3	1	-8
18	Tarsometatarsal joint block	H	Hard	combined	in/out avg	Partial	-1	-3.5	-4	-0.5	-2.5	-3.5	1	-1.5	0.5	-4
18	Tarsometatarsal joint block	H	Soft	left	outside	Partial	10	-7	8	3	1	2	20	-14	6	-16
18	Tarsometatarsal joint block	H	Soft	right	inside	Partial	-19	4	-9	-13	-6	-20	-19	17	-2	-14
18	Tarsometatarsal joint block	H	Soft	combined	in/out avg	Partial	-4.5	-1.5	-0.5	-5	-2.5	-9	0.5	1.5	2	-15
18	Palmar digital nerve block	F	Hard	straight	straight	Positive	10	7	20	5	3	10	-2	1	-1	17
18	Palmar digital nerve block	F	Hard	left	inside	Positive	-19	-4	-21	0	4	5	-3	-9	-9	8
18	Palmar digital nerve block	F	Hard	right	outside	Positive	-3	-5	-7	1	-8	-6	-4	9	5	1
18	Palmar digital nerve block	F	Hard	combined	in/out avg	Positive	-11	-4.5	-14	0.5	-2	-0.5	-3.5	0	-2	4.5
18	Palmar digital nerve block	F	Soft	right	outside	Positive	9	6	10	9	3	14	-2	2	-2	26
18	Palmar digital nerve block	F	Soft	left	inside	Positive	4	12	11	1	0	-4	3	-4	2	0
18	Palmar digital nerve block	F	Soft	combined	in/out avg	Positive	6.5	9	10.5	5	1.5	5	0.5	-1	0	13
19	Tarsometatarsal joint block	H	Hard	straight	straight	Positive	-18	-14	-39	-4	-6	-8	3	0	7	0
19	Tarsometatarsal joint block	H	Soft	left	outside	Positive	-22	-10	-31	9	5	16	7	-10	-2	20
19	Tarsometatarsal joint block	H	Soft	right	inside	Positive	-1	-1	1	-8	-5	-11	4	1	3	-16
19	Tarsometatarsal joint block	H	Soft	combined	in/out avg	Positive	-11.5	-5.5	-15	0.5	0	2.5	5.5	-4.5	0.5	2
20	Tarsometatarsal joint block	H	Hard	straight	straight	Partial	3	2	3	-2	-7	-11	0	5	5	-11
20	Tarsometatarsal joint block	H	Hard	left	outside	Partial	0	7	0	-3	4	5	4	-3	-3	6
20	Tarsometatarsal joint block	H	Hard	right	inside	Partial	9	-4	1	5	12	18	-4	-9	-11	22
20	Tarsometatarsal joint block	H	Hard	combined	in/out avg	Partial	4.5	1.5	0.5	1	8	11.5	0	-6	-7	14
20	Centrodistal joint block	H	Hard	straight	straight	Negative	4	13	17	-2	-7	-12	0	3	3	-17
20	Centrodistal joint block	H	Hard	left	outside	Negative	-3	12	2	3	-3	2	0	17	14	2
20	Centrodistal joint block	H	Hard	right	inside	Negative	23	5	25	4	11	24	-5	-11	-14	18
20	Centrodistal joint block	H	Hard	combined	in/out avg	Negative	10	8.5	13.5	3.5	4	13	-2.5	3	0	10
20	Centrodistal joint block	H	Hard	straight	straight	Negative	10	11	18	-2	-7	-11	0	3	2	-15
20	Centrodistal joint block	H	Hard	left	outside	Negative	3	15	10	1	6	10	5	0	6	19
20	Centrodistal joint block	H	Hard	right	inside	Negative	22	5	20	-3	6	2	-9	3	-7	5
20	Centrodistal joint block	H	Hard	combined	in/out avg	Negative	12.5	10	15	-1	6	6	-2	1.5	-0.5	12
20	Low 4-point nerve block	H	Hard	straight	straight	Partial	20	14	37	-3	-11	-17	-1	10	9	-12
20	Low 4-point nerve block	H	Hard	left	outside	Partial	1	18	12	3	-5	0	1	10	9	4
20	Low 4-point nerve block	H	Hard	right	inside	Partial	30	6	27	-4	-2	-6	2	1	1	-3
20	Low 4-point nerve block	H	Hard	combined	in/out avg	Partial	15.5	12	19.5	-0.5	-3.5	-3	1.5	5.5	5	0.5
20	Deep branch lateral plantar nerve block	H	Hard	straight	straight	Positive	15	12	24	-3	-12	-19	2	4	5	-17
20	Deep branch lateral plantar nerve block	H	Hard	left	outside	Positive	14	21	33	-2	-2	-1	13	8	17	0
20	Deep branch lateral plantar nerve block	H	Hard	right	inside	Positive	16	7	22	-7	-6	-11	3	2	3	-9
20	Deep branch lateral plantar nerve block	H	Hard	combined	in/out avg	Positive	15	14	27.5	-4.5	-4	-6	8	5	10	-4.5
20	Deep branch lateral plantar nerve block	H	Soft	right	inside	Positive	21	21	38	-5	-2	-9	4	6	8	-2
20	Deep branch lateral plantar nerve block	H	Soft	left	outside	Positive	15	18	34	-7	-3	-12	14	1	16	7
20	Deep branch lateral plantar nerve block	H	Soft	combined	in/out avg	Positive	18	19.5	36	-6	-2.5	-10.5	9	3.5	12	2.5
20	Palmar digital nerve block	F	Hard	straight	straight	Partial	12	11	20	-5	-10	-17	3	3	7	-13
20	Palmar digital nerve block	F	Hard	left	outside	Partial	12	17	24	-1	5	9	8	-1	5	18
20	Palmar digital nerve block	F	Hard	right	inside	Partial	5	-9	-7	-12	-5	-19	11	-3	8	-23
20	Palmar digital nerve block	F	Hard	combined	in/out avg	Partial	8.5	4	8.5	-6.5	0	-5	9.5	-2	6.5	-2.5
20	Palmar digital nerve block	F	Soft	left	outside	Partial	1	12	14	-1	5	2	16	-5	12	27
20	Palmar digital nerve block	F	Soft	right	inside	Partial	13	10	26	1	0	-3	-2	4	3	-7
20	Palmar digital nerve block	F	Soft	combined	in/out avg	Partial	7	11	20	0	2.5	-0.5	7	-0.5	7.5	10
20	Metacarpophalangeal joint block	F	Hard	straight	straight	Negative	12	4	14	-4	-10	-15	1	2	4	-20
20	Metacarpophalangeal joint block	F	Soft	left	outside	Negative	6	17	17	-1	-5	-5	21	-4	14	6
20	Metacarpophalangeal joint block	F	Soft	right	inside	Negative	3	19	23	-9	-12	-21	1	8	12	-28
20	Metacarpophalangeal joint block	F	Soft	combined	in/out avg	Negative	4.5	18	20	-5	-8.5	-13	11	2	13	-11
20	Metacarpophalangeal joint block	F	Hard	straight	straight	Negative	9	5	11	-2	-9	-12	-1	2	1	-11
20	Metacarpophalangeal joint block	F	Soft	left	outside	Negative	9	17	26	6	7	12	11	-13	-3	30
20	Metacarpophalangeal joint block	F	Soft	right	inside	Negative	4	19	23	-6	-6	-12	-7	6	1	-9
20	Metacarpophalangeal joint block	F	Soft	combined	in/out avg	Negative	6.5	18	24.5	0	0.5	0	2	-3.5	-1	10.5
20	Metatarsophalangeal joint block	H	Hard	straight	straight	Negative	-6	-19	-20	-3	-6	-8	5	1	6	-12
20	Metatarsophalangeal joint block	H	Hard	left	outside	Negative	25	7	33	-1	-6	-10	14	0	11	-12
20	Metatarsophalangeal joint block	H	Hard	right	inside	Negative	4	-3	-2	-2	-4	-6	2	1	4	-10
20	Metatarsophalangeal joint block	H	Hard	combined	in/out avg	Negative	14.5	2	15.5	-1.5	-5	-8	8	0.5	7.5	-11
20	Metatarsophalangeal joint block	H	Hard	straight	straight	Negative	5	-7	1	-5	-9	-15	7	3	11	-20
20	Abaxial sesamoid nerve block	H	Hard	straight	straight	Negative	-8	-4	-8	-5	-10	-15	3	0	4	-16
20	Abaxial sesamoid nerve block	H	Hard	left	outside	Negative	19	0	14	-4	-7	-13	16	-6	10	-16
20	Abaxial sesamoid nerve block	H	Hard	right	inside	Negative	-4	3	-6	-5	-12	-16	2	6	7	-16
20	Abaxial sesamoid nerve block	H	Hard	combined	in/out avg	Negative	7.5	1.5	4	-4.5	-9.5	-14.5	9	0	8.5	-16
20	Abaxial sesamoid nerve block	F	Hard	straight	straight	Negative	-15	-14	-25	-9	-19	-28	8	6	15	-34
20	Abaxial sesamoid nerve block	F	Hard	left	outside	Negative	7	-6	-4	-7	-19	-30	21	1	19	-37
20	Abaxial sesamoid nerve block	F	Hard	right	inside	Negative	-2	-5	-12	-7	-17	-21	12	5	18	-23
20	Abaxial sesamoid nerve block	F	Hard	combined	in/out avg	Negative	2.5	-5.5	-8	-7	-18	-25.5	16.5	3	18.5	-30
20	Low 4-point nerve block	F	Hard	straight	straight	Positive	-24	-14	-38	-5	-19	-23	4	1	7	-27
20	Low 4-point nerve block	F	Hard	left	outside	Positive	8	-18	-18	-8	-11	-22	20	-6	12	-32
20	Low 4-point nerve block	F	Hard	right	inside	Positive	-35	-21	-55	-7	-16	-24	8	-2	6	-25
20	Low 4-point nerve block	F	Hard	combined	in/out avg	Positive	-13.5	-19.5	-36.5	-7.5	-13.5	-23	14	-4	9	-28.5
21	Tarsometatarsal joint block	H	Hard	straight	straight	Negative	-5	-1	-8	1	3	5	-1	-2	-2	7
21	Tarsometatarsal joint block	H	Soft	left	inside	Negative	-7	-7	-16	-3	-1	-1	31	-10	22	0
21	Tarsometatarsal joint block	H	Soft	right	outside	Negative	1	1	-1	-3	3	3	-31	-9	-37	1
21	Tarsometatarsal joint block	H	Soft	combined	in/out avg	Negative	-3	-3	-8.5	-3	1	1	0	-9.5	-7.5	0.5
21	Tarsometatarsal joint block	H	Hard	straight	straight	Negative	-2	-2	-5	2	3	2	-3	-2	-3	9
21	Tarsometatarsal joint block	H	Soft	left	inside	Negative	-5	-8	-18	5	7	12	40	-12	27	12
21	Tarsometatarsal joint block	H	Soft	right	outside	Negative	-2	7	3	-2	1	6	-33	-8	-41	2
21	Tarsometatarsal joint block	H	Soft	combined	in/out avg	Negative	-3.5	-0.5	-7.5	1.5	4	9	3.5	-10	-7	7
21	Low 4-point nerve block	H	Hard	straight	straight	Negative	4	6	8	4	0	2	1	2	2	8
21	Low 4-point nerve block	H	Soft	left	inside	Negative	-7	-13	-20	10	6	17	21	-19	3	20
21	Low 4-point nerve block	H	Soft	right	outside	Negative	-2	11	9	2	-3	-1	-27	1	-26	2
21	Low 4-point nerve block	H	Soft	combined	in/out avg	Negative	-4.5	-1	-5.5	6	1.5	8	-3	-9	-11.5	11
21	Low 4-point nerve block	H	Hard	straight	straight	Negative	-5	-4	-16	4	-3	0	1	0	2	5
21	Abaxial sesamoid nerve block	H	Hard	straight	straight	Negative	-3	1	-4	5	-5	-3	-1	4	4	4
21	Deep branch lateral plantar nerve block	H	Hard	straight	straight	Positive	-11	-3	-11	-1	-11	-13	3	2	6	-9
21	Deep branch lateral plantar nerve block	H	Soft	left	inside	Positive	-17	1	-16	-12	-15	-25	13	-8	4	-31
21	Deep branch lateral plantar nerve block	H	Soft	right	outside	Positive	7	4	11	-5	-8	-9	-11	0	-11	-6
21	Deep branch lateral plantar nerve block	H	Soft	combined	in/out avg	Positive	-5	2.5	-2.5	-8.5	-11.5	-17	1	-4	-3.5	-18.5
21	Deep branch lateral plantar nerve block	H	Hard	straight	straight	Positive	-3	4	-2	1	-7	-8	-1	1	3	-2
22	Palmar digital nerve block	F	Hard	straight	straight	Partial	0	-13	-11	2	5	7	-1	-4	-4	3
22	Abaxial sesamoid nerve block	F	Hard	straight	straight	Positive	2	-6	-2	0	4	3	-6	47	33	0
22	Palmar digital nerve block	F	Hard	straight	straight	Partial	10	5	17	-6	-3	-8	2	1	2	-5
23	Abaxial sesamoid nerve block	F	Hard	Straight	straight	Negative	0	3	3	-1	2	1	-2	-4	-4	2
23	Abaxial sesamoid nerve block	F	Soft	Right	inside	Negative	-15	-6	-17	-3	7	3	-1	-2	-4	-3
23	Abaxial sesamoid nerve block	F	Soft	combined	in/out avg	Negative	-4	-10	-16.5	-0.5	7.5	6	-1.5	-2	-4.5	-5
23	Abaxial sesamoid nerve block	F	Soft	Left	outside	Negative	7	-14	-16	2	8	9	-2	-2	-5	-7
23	Low 4-point nerve block	F	Hard	Straight	straight	Negative	-9	8	-2	3	0	4	-1	0	-2	3
23	Low 4-point nerve block	F	Soft	Right	inside	Negative	-4	1	-1	1	-4	-5	-3	2	-2	-4
23	Low 4-point nerve block	F	Soft	combined	in/out avg	Negative	-6.5	2.5	-2	0.5	-1.5	-1	-1	-0.5	-1.5	-0.5
23	Low 4-point nerve block	F	Soft	Left	outside	Negative	-9	4	-3	0	1	3	1	-3	-1	3
23	Middle carpal and radiocarpal joint block	F	Hard	Straight	straight	Negative	6	0	8	1	1	2	-1	0	-1	3
23	Middle carpal and radiocarpal joint block	F	Soft	Right	inside	Negative	23	-8	14	4	-2	1	18	0	18	5
23	Middle carpal and radiocarpal joint block	F	Soft	combined	in/out avg	Negative	4.5	-7.5	-3.5	1	0.5	0	7	-0.5	6.5	6.5
23	Middle carpal and radiocarpal joint block	F	Soft	Left	outside	Negative	-14	-7	-21	-2	3	-1	-4	-1	-5	8
23	Median and ulnar nerve block	F	Hard	Straight	straight	Negative	-1	8	6	4	-3	4	-8	1	-7	4
23	Median and ulnar nerve block	F	Soft	Right	inside	Negative	3	21	22	1	0	-1	-7	0	-5	2
23	Median and ulnar nerve block	F	Soft	combined	in/out avg	Negative	3.5	13.5	14.5	1.5	-1.5	-1.5	-4.5	0	-3.5	-4
23	Median and ulnar nerve block	F	Soft	Left	outside	Negative	4	6	7	2	-3	-2	-2	0	-2	-10
23	Tarsometatarsal joint block	H	Hard	Straight	straight	Negative	1	10	14	1	0	1	1	0	-1	-10
23	Tarsometatarsal joint block	H	Soft	Right	inside	Negative	-5	-1	-7	0	1	-2	-5	-2	-5	-14
23	Tarsometatarsal joint block	H	Soft	combined	in/out avg	Negative	3	9.5	12	1.5	0	0	-2	1	-0.5	-11
23	Tarsometatarsal joint block	H	Soft	Left	outside	Negative	11	20	31	3	-1	2	1	4	4	-8
24	Tarsometatarsal joint block	H	Hard	Straight	straight	Positive	0	2	11	-12	-4	-15	3	-1	1	-12
24	Tarsometatarsal joint block	H	Soft	Left	outside	Positive	-6	7	-10	-12	-5	-17	8	1	11	-22
24	Tarsometatarsal joint block	H	Soft	Right	inside	Positive	3	4	4	-6	-2	-4	4	-3	-1	-9
24	Tarsometatarsal joint block	H	Soft	combined	in/out avg	Positive	-1.5	5.5	-3	-9	-3.5	-10.5	6	-1	5	-15.5
25	Plantar digital nerve block	H	Hard	Straight	straight	Positive	16	-4	13	-2	-10	-11	5	1	5	-13
25	Plantar digital nerve block	H	Hard	Straight	straight	Partial	-4	0	-5	10	0	9	-5	-3	-8	9
25	Plantar digital nerve block	H	Hard	Left	outside	Positive	40	2	46	39	16	60	14	-18	-10	69
25	Plantar digital nerve block	H	Hard	Left	inside	Partial	39	-4	37	43	1	49	14	-15	-5	64
25	Plantar digital nerve block	H	Hard	Right	inside	Positive	-20	-2	-23	-87	-51	-137	18	38	55	-154
25	Plantar digital nerve block	H	Hard	Right	outside	Partial	-46	4	-42	-53	-35	-85	-10	33	23	-102
25	Plantar digital nerve block	H	Hard	combined	in/out avg	Positive	10	0	11.5	-24	-17.5	-38.5	16	10	22.5	-42.5
25	Plantar digital nerve block	H	Hard	combined	in/out avg	Partial	-3.5	0	-2.5	-5	-17	-18	2	9	9	-19
26	Abaxial sesamoid nerve block	F	Hard	Right	inside	Positive	-22	-26	-46	1	-1	-2	-2	-3	-4	-4
26	Abaxial sesamoid nerve block	F	Hard	combined	in/out avg	Positive	-22	-28	-46.5	-0.5	1	-0.5	-4	-2.5	-6	-3
26	Abaxial sesamoid nerve block	F	Hard	Left	outside	Positive	-22	-30	-47	-2	3	1	-6	-2	-8	-2
26	Abaxial sesamoid nerve block	F	Hard	Straight	straight	Positive	0	-1	-2	-3	-3	-5	2	-1	2	-10
26	Proximal interphalangeal joint block	F	Hard	Right	inside	Negative	5	11	17	4	0	4	-2	0	-2	6
26	Proximal interphalangeal joint block	F	Hard	combined	in/out avg	Negative	-1.5	1	-3	0.5	1	1.5	-1	0	-1.5	3.5
26	Proximal interphalangeal joint block	F	Hard	Left	outside	Negative	-8	-9	-23	-3	2	-1	0	0	-1	1
26	Proximal interphalangeal joint block	F	Hard	Straight	straight	Negative	6	0	7	2	1	4	-3	1	-3	4
27	Low 4-point nerve block	H	Hard	Left	inside	Partial	39	0	42	-6	-26	-29	11	3	15	-32
27	Low 4-point nerve block	H	Hard	Left	inside	Partial	-12	-15	-26	-8	-12	-20	7	4	11	-20
27	Low 4-point nerve block	H	Hard	combined	in/out avg	Partial	16.5	-7.5	10.5	-7.5	-14	-18.5	10.5	-0.5	10.5	-20
27	Low 4-point nerve block	H	Hard	combined	in/out avg	Partial	-23	-23	-41.5	-6	0.5	-4.5	1	-3.5	-3	-4
27	Low 4-point nerve block	H	Hard	Right	outside	Partial	-6	-15	-21	-9	-2	-8	10	-4	6	-8
27	Low 4-point nerve block	H	Hard	Right	outside	Partial	-34	-31	-57	-4	13	11	-5	-11	-17	12
27	Low 4-point nerve block	H	Hard	Straight	straight	Partial	-5	11	10	-3	-1	-4	5	3	7	-1
27	Low 4-point nerve block	H	Hard	Straight	straight	Partial	-16	-8	-24	-2	-3	-7	-2	-1	-1	-6
27	Palmar digital nerve block	F	Hard	Left	inside	Positive	-117	-31	-156	4	43	44	-15	-18	-37	52
27	Palmar digital nerve block	F	Hard	Right	inside	Positive	-33	-37	-70	-1	2	-2	-12	-5	-10	-6
27	Palmar digital nerve block	F	Hard	combined	in/out avg	Positive	-83.5	-27	-115.5	3	26.5	28	-18	-9	-27	30
27	Palmar digital nerve block	F	Hard	combined	in/out avg	Positive	-15.5	-35.5	-54.5	-6.5	3	-5.5	1.5	-8.5	-3.5	-9
27	Palmar digital nerve block	F	Hard	Left	outside	Positive	2	-34	-39	-12	4	-9	15	-12	3	-12
27	Palmar digital nerve block	F	Hard	Right	outside	Positive	-50	-23	-75	2	10	12	-21	0	-17	8
27	Palmar digital nerve block	F	Hard	Straight	straight	Positive	9	3	12	2	-8	-8	-4	-2	-3	-8
27	Palmar digital nerve block	F	Hard	Straight	straight	Positive	-3	-8	-6	1	1	0	0	-7	-5	-1
27	Deep branch lateral plantar nerve block	H	Hard	Left	inside	Positive	-3	7	4	-4	0	-5	-1	6	4	-8
27	Deep branch lateral plantar nerve block	H	Hard	combined	in/out avg	Positive	7.5	5	11.5	-4	-3	-7.5	1.5	3	3	-10
27	Deep branch lateral plantar nerve block	H	Hard	Right	outside	Positive	18	3	19	-4	-6	-10	4	0	2	-12
27	Deep branch lateral plantar nerve block	H	Hard	Straight	straight	Positive	-2	3	3	-7	-3	-10	3	0	2	-11
27	Tarsometatarsal joint block	H	Hard	Left	inside	Negative	-1	-4	-9	-1	3	1	-12	4	-6	4
27	Tarsometatarsal joint block	H	Hard	combined	in/out avg	Negative	8.5	5.5	11.5	0.5	0	1.5	-8	5	-1	4
27	Tarsometatarsal joint block	H	Hard	Right	outside	Negative	18	15	32	2	-3	2	-4	6	4	4
27	Tarsometatarsal joint block	H	Hard	Straight	straight	Negative	5	-12	-10	0	2	3	2	-3	-1	5
28	Deep branch lateral plantar nerve block	H	Hard	Right	inside	Positive	-45	-1	-61	-2	1	-1	5	-1	6	-1
28	Deep branch lateral plantar nerve block	H	Hard	combined	in/out avg	Positive	-27	-5.5	-40	-5.5	-2	-6.5	5	1.5	6.5	-7.5
28	Deep branch lateral plantar nerve block	H	Hard	Left	outside	Positive	-9	-10	-19	-9	-5	-12	5	4	7	-14
28	Deep branch lateral plantar nerve block	H	Hard	Straight	straight	Positive	-1	6	5	-1	-5	-7	2	1	2	-10
28	Tarsometatarsal joint block	H	Hard	Right	inside	Negative	23	-5	30	-4	2	-2	-2	-17	-18	-4
28	Tarsometatarsal joint block	H	Hard	Right	inside	Partial	21	6	29	-6	-4	-11	2	4	5	-11
28	Tarsometatarsal joint block	H	Hard	combined	in/out avg	Negative	5.5	-2	9.5	-2	1	0.5	-5.5	-10	-15	-2.5
28	Tarsometatarsal joint block	H	Hard	combined	in/out avg	Partial	5.5	3.5	7	-1.5	-0.5	-4	0	1	1	-3
28	Tarsometatarsal joint block	H	Hard	Left	outside	Negative	-12	1	-11	0	0	3	-9	-3	-12	-1
28	Tarsometatarsal joint block	H	Hard	Left	outside	Partial	-10	1	-15	3	3	3	-2	-2	-3	5
28	Tarsometatarsal joint block	H	Hard	Straight	straight	Negative	13	2	17	-2	1	-1	3	2	6	1
28	Tarsometatarsal joint block	H	Hard	Straight	straight	Partial	-3	-9	-15	-4	1	-3	2	1	2	-2
28	Tarsometatarsal joint block	H	Soft	Right	inside	Negative	22	8	31	3	-2	-2	4	-14	-12	-11
28	Tarsometatarsal joint block	H	Soft	combined	in/out avg	Negative	17.5	3	22	-2	-1	-4	6	-4.5	-2	-5
28	Tarsometatarsal joint block	H	Soft	Left	outside	Negative	13	-2	13	-7	0	-6	8	5	8	1
28	Low 4-point nerve block	H	Hard	Right	inside	Positive	42	15	57	12	0	10	6	-1	6	11
28	Low 4-point nerve block	H	Hard	combined	in/out avg	Positive	23	10.5	32.5	0.5	-3	-4	4.5	1.5	8.5	-3
28	Low 4-point nerve block	H	Hard	Left	outside	Positive	4	6	8	-11	-6	-18	3	4	11	-17
28	Low 4-point nerve block	H	Hard	Straight	straight	Positive	1	5	4	-3	-5	-7	-1	0	-1	-6
28	Metatarsophalangeal joint block	H	Hard	Right	inside	Positive	9	-9	-78	1	-6	-4	5	-1	2	-8
28	Metatarsophalangeal joint block	H	Hard	combined	in/out avg	Positive	8	-6.5	-40.5	-1	-5	-5	3.5	0.5	3	-8
28	Metatarsophalangeal joint block	H	Hard	Left	outside	Positive	7	-4	-3	-3	-4	-6	2	2	4	-8
28	Metatarsophalangeal joint block	H	Hard	Straight	straight	Positive	4	-5	-1	-3	1	-3	1	2	0	-4
28	Plantar digital nerve block	H	Hard	Right	inside	Partial	-1	6	12	-8	0	-9	4	3	10	-10
28	Plantar digital nerve block	H	Hard	combined	in/out avg	Partial	-1.5	3.5	7.5	-3	3	0.5	2.5	-0.5	3.5	0.5
28	Plantar digital nerve block	H	Hard	Left	outside	Partial	-2	1	3	2	6	10	1	-4	-3	11
28	Plantar digital nerve block	H	Hard	Straight	straight	Partial	-1	10	9	0	-4	-3	2	0	4	-2
29	Deep branch lateral plantar nerve block	H	Hard	Left	inside	Negative	1	-3	-4	0	-3	-5	0	3	3	-5
29	Deep branch lateral plantar nerve block	H	Hard	combined	in/out avg	Negative	0.5	-6.5	-6	1	-2.5	-1	1.5	1	2.5	-0.5
29	Deep branch lateral plantar nerve block	H	Hard	Right	outside	Negative	0	-10	-8	2	-2	3	3	-1	2	4
29	Deep branch lateral plantar nerve block	H	Hard	Straight	straight	Negative	4	-1	2	2	-5	-1	0	3	6	-5
29	Deep branch lateral plantar nerve block	H	Soft	Left	inside	Negative	-2	-9	-12	1	-1	2	3	0	4	4
29	Deep branch lateral plantar nerve block	H	Soft	combined	in/out avg	Negative	5	3.5	7	0	-1.5	-1	2	2.5	5	-2
29	Deep branch lateral plantar nerve block	H	Soft	Right	outside	Negative	12	16	26	-1	-2	-4	1	5	6	-8
29	Low 4-point nerve block	H	Hard	Left	inside	Negative	-4	-2	-3	-4	-1	-6	0	1	1	-5
29	Low 4-point nerve block	H	Hard	combined	in/out avg	Negative	-10	3	-6	-1.5	0	-2	-2	-0.5	-2.5	-2
29	Low 4-point nerve block	H	Hard	Right	outside	Negative	-16	8	-9	1	1	2	-4	-2	-6	1
29	Low 4-point nerve block	H	Hard	Straight	straight	Negative	-6	6	-2	-1	-5	-7	4	3	6	-8
29	Low 4-point nerve block	H	Soft	Left	inside	Negative	-4	4	2	-2	6	3	0	1	1	1
29	Low 4-point nerve block	H	Soft	combined	in/out avg	Negative	-1.5	1	2.5	-1	1.5	0.5	2	0	2.5	-1
29	Low 4-point nerve block	H	Soft	Right	outside	Negative	1	-2	3	0	-3	-2	4	-1	4	-3
30	Metatarsophalangeal joint block	H	Hard	Left	inside	Negative	9	0	10	-2	-6	-8	4	0	2	-5
30	Metatarsophalangeal joint block	H	Hard	combined	in/out avg	Negative	4	3	9	-1	3.5	4.5	3	-2.5	-1	10
30	Metatarsophalangeal joint block	H	Hard	Right	outside	Negative	-1	6	8	0	13	17	2	-5	-4	25
30	Metatarsophalangeal joint block	H	Hard	Straight	straight	Negative	17	0	16	-9	-35	-46	17	12	30	-21
30	Metatarsophalangeal joint block	H	Soft	Left	inside	Negative	-12	1	-6	-6	-9	-14	-2	4	-1	-13
30	Metatarsophalangeal joint block	H	Soft	combined	in/out avg	Negative	-1.5	8.5	6	-3.5	0.5	-2.5	1.5	3	2	7
30	Metatarsophalangeal joint block	H	Soft	Right	outside	Negative	9	16	18	-1	10	9	5	2	5	27
30	Plantar digital nerve block	H	Hard	Left	inside	Positive	-31	-9	-51	-25	-18	-43	19	-2	18	-47
30	Plantar digital nerve block	H	Hard	combined	in/out avg	Positive	-3.5	-4	-38	-21	-17.5	-39	12	2.5	16.5	-49
30	Plantar digital nerve block	H	Hard	Right	outside	Positive	24	1	-25	-17	-17	-35	5	7	15	-51
30	Plantar digital nerve block	H	Hard	Straight	straight	Positive	-4	-5	-11	-4	-2	-5	-1	-1	-3	-2
30	Distal interphalangeal joint block	H	Hard	Left	inside	Partial	-9	8	0	-18	-21	-37	7	13	22	-45
30	Distal interphalangeal joint block	H	Hard	Left	inside	Positive	57	4	57	4	-8	-6	3	4	5	-10
30	Distal interphalangeal joint block	H	Hard	combined	in/out avg	Partial	-5.5	5.5	-0.5	-10.5	-16	-25	4.5	6.5	13	-28.5
30	Distal interphalangeal joint block	H	Hard	combined	in/out avg	Positive	29	1	28.5	2.5	-5	-3.5	2.5	1.5	3	-6.5
30	Distal interphalangeal joint block	H	Hard	Right	outside	Partial	-2	3	-1	-3	-11	-13	2	0	4	-12
30	Distal interphalangeal joint block	H	Hard	Right	outside	Positive	1	-2	0	1	-2	-1	2	-1	1	-3
30	Distal interphalangeal joint block	H	Hard	Straight	straight	Partial	3	2	6	0	0	-2	-1	1	0	0
30	Distal interphalangeal joint block	H	Hard	Straight	straight	Positive	1	1	-3	-2	-3	-5	1	-1	1	-4
30	Lateral plantar nerve block	H	Hard	Left	inside	Negative	17	3	25	9	-3	0	-6	-3	-7	1
30	Lateral plantar nerve block	H	Hard	combined	in/out avg	Negative	18	-0.5	20	3.5	-1	0.5	0	-3	-2.5	1
30	Lateral plantar nerve block	H	Hard	Right	outside	Negative	19	-4	15	-2	1	1	6	-3	2	1
30	Lateral plantar nerve block	H	Hard	Straight	straight	Negative	3	2	5	1	3	5	1	-1	1	6
30	Low 4-point nerve block	H	Hard	Left	inside	Positive	4	15	17	-21	-28	-48	15	5	21	-64
30	Low 4-point nerve block	H	Hard	combined	in/out avg	Positive	16	1	14	-8	-19	-26.5	19	-3.5	16.5	-37.5
30	Low 4-point nerve block	H	Hard	Right	outside	Positive	28	-13	11	5	-10	-5	23	-12	12	-11
30	Low 4-point nerve block	H	Hard	Straight	straight	Positive	1	0	5	-9	0	-9	9	4	12	-19
30	Palmar digital nerve block	F	Hard	Left	inside	Partial	-47	-25	-76	-2	18	14	-8	-7	-13	23
30	Palmar digital nerve block	F	Hard	combined	in/out avg	Partial	-58	-21.5	-79	-16.5	11	-7.5	-9.5	-1	-9	-2.5
30	Palmar digital nerve block	F	Hard	Right	outside	Partial	-69	-18	-82	-31	4	-29	-11	5	-5	-28
30	Palmar digital nerve block	F	Hard	Straight	straight	Partial	3	-1	1	3	-4	-1	0	0	0	2
30	Tarsometatarsal joint block	H	Hard	Left	inside	Negative	7	3	13	4	-8	-5	-2	6	2	-8
30	Tarsometatarsal joint block	H	Hard	combined	in/out avg	Negative	1	13	16.5	5.5	1.5	7.5	-4	6.5	0.5	8
30	Tarsometatarsal joint block	H	Hard	Right	outside	Negative	-5	23	20	7	11	20	-6	7	-1	24
30	Tarsometatarsal joint block	H	Hard	Straight	straight	Negative	-6	2	-7	1	1	1	-3	-3	-5	9
31	Palmar digital nerve block	F	Hard	Straight	straight	Negative	4	3	5	0	-7	-9	1	2	2	-11
31	Palmar digital nerve block	F	Soft	Left	inside	Negative	8	-3	6	14	-9	7	-8	6	-1	-5
31	Palmar digital nerve block	F	Soft	Right	outside	Negative	-11	13	2	-1	6	6	-4	-6	-6	1
31	Palmar digital nerve block	F	Soft	combined	in/out avg	Negative	-1.5	5	4	6.5	-1.5	6.5	-6	0	-3.5	-2
31	Distal interphalangeal joint block	F	Hard	Left	inside	Negative	4	1	5	-5	-7	-9	3	2	5	-14
31	Distal interphalangeal joint block	F	Hard	Left	inside	Partial	-34	-36	-70	-16	21	4	-24	-6	-31	7
31	Distal interphalangeal joint block	F	Hard	combined	in/out avg	Negative	2	1.5	1	-4.5	-3	-4	3.5	0.5	5.5	-7.5
31	Distal interphalangeal joint block	F	Hard	combined	in/out avg	Partial	-21.5	-18	-37	-6.5	12	3.5	-14.5	-2	-18	5.5
31	Distal interphalangeal joint block	F	Hard	Right	outside	Negative	0	2	-3	-4	1	1	4	-1	6	-1
31	Distal interphalangeal joint block	F	Hard	Right	outside	Partial	-9	0	-4	3	3	3	-5	2	-5	4
31	Distal interphalangeal joint block	F	Hard	Straight	straight	Negative	3	-5	-2	2	-1	-1	0	0	1	-2
31	Distal interphalangeal joint block	F	Hard	Straight	straight	Partial	-4	-1	-7	3	0	3	-2	-1	-2	3
31	Metacarpophalangeal joint block	F	Hard	Left	inside	Negative	27	43	64	20	-12	10	27	-5	22	9
31	Metacarpophalangeal joint block	F	Hard	combined	in/out avg	Negative	6	21	22.5	8.5	-4.5	4.5	12.5	-3.5	10.5	5.5
31	Metacarpophalangeal joint block	F	Hard	Right	outside	Negative	-15	-1	-19	-3	3	-1	-2	-2	-1	2
31	Metacarpophalangeal joint block	F	Hard	Straight	straight	Negative	8	3	11	-5	3	-2	3	1	3	-2
32	Abaxial sesamoid nerve block	F	Hard	Straight	straight	Negative	4	-5	1	-1	-3	-5	2	-1	1	-7
32	Abaxial sesamoid nerve block	F	Soft	Left	inside	Negative	1	2	2	-2	1	-1	3	-4	-2	-1
32	Abaxial sesamoid nerve block	F	Soft	combined	in/out avg	Negative	2	1	2.5	-2.5	-1.5	-5	3.5	-2.5	0.5	-4
32	Abaxial sesamoid nerve block	F	Soft	Right	outside	Negative	3	0	3	-3	-4	-9	4	-1	3	-7
32	Lateral palmar nerve block	F	Hard	Straight	straight	Positive	-8	0	-9	1	1	2	-4	-3	-5	1
32	Lateral palmar nerve block	F	Soft	Left	inside	Positive	-9	-2	-12	0	0	0	5	-6	-1	7
32	Lateral palmar nerve block	F	Soft	combined	in/out avg	Positive	-1.5	-0.5	-5.5	1	4	7.5	1.5	-6	-6.5	13.5
32	Lateral palmar nerve block	F	Soft	Right	outside	Positive	6	1	1	2	8	15	-2	-6	-12	20
32	Low 4-point nerve block	F	Hard	Straight	straight	Negative	-3	3	0	1	3	5	-2	-2	-5	5
32	Low 4-point nerve block	F	Soft	Left	inside	Negative	-2	-4	-6	5	4	9	-9	0	-8	7
32	Low 4-point nerve block	F	Soft	combined	in/out avg	Negative	-3	-4	-5.5	4	4.5	6.5	-5.5	-1.5	-5	4.5
32	Low 4-point nerve block	F	Soft	Right	outside	Negative	-4	-4	-5	3	5	4	-2	-3	-2	2
32	Palmar digital nerve block	F	Hard	Straight	straight	Negative	6	-1	3	0	-2	-3	1	2	3	4
32	Palmar digital nerve block	F	Soft	Left	inside	Negative	73	16	93	-8	10	3	37	-23	16	-3
32	Palmar digital nerve block	F	Soft	combined	in/out avg	Negative	34	3	38.5	-8.5	13.5	6	0.5	-2	-1.5	4
32	Palmar digital nerve block	F	Soft	Right	outside	Negative	-5	-10	-16	-9	17	9	-36	19	-19	11
32	Lateral palmar nerve block	F	Hard	Straight	straight	Positive	-10	-3	-15	1	3	6	-1	-7	-10	4
32	Lateral palmar nerve block	F	Soft	Left	inside	Positive	-4	-5	-15	1	-1	3	1	-9	-7	2
32	Lateral palmar nerve block	F	Soft	combined	in/out avg	Positive	-4.5	-4	-10.5	-2	0	-1	-1	-6	-6.5	-0.5
32	Lateral palmar nerve block	F	Soft	Right	outside	Positive	-5	-3	-6	-5	1	-5	-3	-3	-6	-3
32	Middle carpal joint block	F	Hard	Straight	straight	Negative	-3	-2	-6	-5	-3	-9	1	2	4	-11
32	Middle carpal joint block	F	Soft	Left	inside	Negative	-7	-3	-10	-7	-10	-18	-2	3	-2	-16
32	Middle carpal joint block	F	Soft	combined	in/out avg	Negative	-1	-4.5	-7	-7	-3	-10.5	3	0	0.5	-8.5
32	Middle carpal joint block	F	Soft	Right	outside	Negative	5	-6	-4	-7	4	-3	8	-3	3	-1
32	Tarsometatarsal joint block	H	Hard	Straight	straight	Partial	4	-7	-4	-6	-8	-15	7	6	14	-12
32	Tarsometatarsal joint block	H	Soft	Left	inside	Partial	10	3	9	-6	-2	-7	1	10	12	1
32	Tarsometatarsal joint block	H	Soft	combined	in/out avg	Partial	5	1.5	5	-7.5	-4	-12	4	5.5	12	-2.5
32	Tarsometatarsal joint block	H	Soft	Right	outside	Partial	0	0	1	-9	-6	-17	7	1	12	-6
33	Abaxial sesamoid nerve block	F	Hard	Straight	straight	Negative	0	5	7	2	2	4	-2	-3	-4	5
33	Abaxial sesamoid nerve block	F	Soft	Right	inside	Negative	2	8	8	1	3	3	-1	-3	-4	2
33	Abaxial sesamoid nerve block	F	Soft	combined	in/out avg	Negative	2.5	3	4.5	-1	1.5	-1.5	0.5	-1	-2	-1.5
33	Abaxial sesamoid nerve block	F	Soft	Left	outside	Negative	3	-2	1	-3	0	-6	2	1	0	-5
33	Low 4-point nerve block	F	Hard	Straight	straight	Negative	2	-2	0	-2	0	-3	1	0	2	-4
33	Low 4-point nerve block	F	Soft	Right	inside	Negative	-7	4	2	3	3	6	-5	-8	-13	5
33	Low 4-point nerve block	F	Soft	combined	in/out avg	Negative	-2	5	6.5	1.5	-0.5	2	-2	-4	-6	-0.5
33	Low 4-point nerve block	F	Soft	Left	outside	Negative	3	6	11	0	-4	-2	1	0	1	-6
33	Palmar digital nerve block	F	Hard	Straight	straight	Negative	-1	-2	-6	-3	-5	-5	2	4	5	-1
33	Palmar digital nerve block	F	Soft	Right	inside	Negative	-3	3	-1	0	-2	2	2	1	0	-3
33	Palmar digital nerve block	F	Soft	combined	in/out avg	Negative	-1.5	-2	-5.5	0.5	3	7.5	0	0	0.5	6.5
33	Palmar digital nerve block	F	Soft	Left	outside	Negative	0	-7	-10	1	8	13	-2	-1	1	16
34	Palmar digital nerve block	F	Hard	Left	inside	Positive	-29	-14	-38	2	2	6	-4	-9	-13	9
34	Palmar digital nerve block	F	Hard	combined	in/out avg	Positive	-12	-10.5	-22.5	-2	-0.5	0	-1.5	-5	-7.5	-0.5
34	Palmar digital nerve block	F	Hard	Right	outside	Positive	5	-7	-7	-6	-3	-6	1	-1	-2	-10
34	Palmar digital nerve block	F	Hard	Straight	straight	Positive	6	7	11	0	0	2	2	-6	-2	4
34	Proximal interphalangeal joint block	F	Hard	Right	inside	Negative	-1	-1	-1	-1	-3	-1	1	2	0	-5
34	Proximal interphalangeal joint block	F	Hard	combined	in/out avg	Negative	-1	-11	-17	-0.5	0	1	1	0	-2.5	0.5
34	Proximal interphalangeal joint block	F	Hard	Left	outside	Negative	-1	-21	-33	0	3	3	1	-2	-5	6
34	Proximal interphalangeal joint block	F	Hard	Straight	straight	Negative	-7	5	-1	2	3	3	0	-2	-3	2
35	Deep branch lateral plantar nerve block	H	Hard	Right	inside	Partial	6	0	5	-4	3	-4	-3	1	-4	0
35	Deep branch lateral plantar nerve block	H	Hard	combined	in/out avg	Partial	11.5	0.5	13	-12	-2	-16	-6	7	-1	-11.5
35	Deep branch lateral plantar nerve block	H	Hard	Left	outside	Partial	17	1	21	-20	-7	-28	-9	13	2	-23
35	Deep branch lateral plantar nerve block	H	Hard	Straight	straight	Partial	-4	-4	-6	-1	1	-1	-2	-4	-6	4
35	Deep branch lateral plantar nerve block	H	Soft	Right	inside	Partial	-3	2	1	-11	4	-6	-4	4	1	-3
35	Deep branch lateral plantar nerve block	H	Soft	combined	in/out avg	Partial	-1	5.5	5.5	-9.5	0.5	-7.5	-1.5	4	1	-2
35	Deep branch lateral plantar nerve block	H	Soft	Left	outside	Partial	1	9	10	-8	-3	-9	1	4	1	-1
36	Tarsocrural joint block	H	Hard	Straight	straight	Negative	-5	5	-1	3	2	8	1	0	0	11
36	Tarsocrural joint block	H	Hard	Straight	straight	Partial	1	-6	-5	-5	-4	-11	3	1	5	-12
37	Plantar digital nerve block	H	Hard	Straight	straight	Negative	0	4	5	2	2	2	1	2	3	1
37	Plantar digital nerve block	H	Soft	Left	outside	Negative	5	7	14	-2	-3	-3	2	0	3	-6
37	Plantar digital nerve block	H	Soft	Right	inside	Negative	-1	5	6	-6	-2	-9	0	3	2	-4
37	Plantar digital nerve block	H	Soft	combined	in/out avg	Negative	2	6	10	-4	-2.5	-6	1	1.5	2.5	-5
38	Lateral palmar nerve block	F	Hard	Left	inside	Partial	-4	-5	-10	5	4	12	0	-5	-4	10
38	Lateral palmar nerve block	F	Hard	combined	in/out avg	Partial	0	3.5	3.5	10	4	15	-2.5	-3.5	-6.5	17
38	Lateral palmar nerve block	F	Hard	Right	outside	Partial	4	12	17	15	4	18	-5	-2	-9	24
38	Lateral palmar nerve block	F	Hard	Straight	straight	Partial	-10	0	-12	0	-1	-1	-3	-1	-5	-1
38	Lateral palmar nerve block	F	Soft	Left	inside	Partial	-16	-30	-50	41	-10	30	18	-15	3	27
38	Lateral palmar nerve block	F	Soft	combined	in/out avg	Partial	-11	-9	-22.5	27	-1	26	4.5	-12	-8	27.5
38	Lateral palmar nerve block	F	Soft	Right	outside	Partial	-6	12	5	13	8	22	-9	-9	-19	28
38	Low 4-point nerve block	F	Hard	Straight	straight	Negative	-6	-1	1	-2	3	2	-2	2	0	3
38	Low 4-point nerve block	F	Soft	Left	inside	Negative	14	30	47	-44	6	-39	-25	19	-7	-42
38	Low 4-point nerve block	F	Soft	combined	in/out avg	Negative	8	26	38	-25	1.5	-24	-5	13.5	7	-24
38	Low 4-point nerve block	F	Soft	Right	outside	Negative	2	22	29	-6	-3	-9	15	8	21	-6
38	High 4-point nerve block	F	Hard	Left	inside	Partial	23	1	14	-16	-7	-20	-3	11	6	-28
38	High 4-point nerve block	F	Hard	combined	in/out avg	Partial	5	1	3	-4.5	-4	-6	-1	4	1	-9.5
38	High 4-point nerve block	F	Hard	Right	outside	Partial	-13	1	-8	7	-1	8	1	-3	-4	9
38	High 4-point nerve block	F	Hard	Straight	straight	Partial	14	1	12	2	0	0	-4	-4	-9	3
38	High 4-point nerve block	F	Soft	Left	inside	Partial	-3	1	-3	-5	-3	-7	-11	2	-10	-13
38	High 4-point nerve block	F	Soft	combined	in/out avg	Partial	-7.5	3.5	-1.5	3.5	-7	-6	-3.5	0	-4	-4.5
38	High 4-point nerve block	F	Soft	Right	outside	Partial	-12	6	0	12	-11	-5	4	-2	2	4
39	Abaxial sesamoid nerve block	F	Hard	Left	outside	Partial	-35	-14	-46	2	-1	1	-12	11	-3	5
39	Abaxial sesamoid nerve block	F	Hard	Right	inside	Partial	-25	14	-13	-2	3	1	-5	-11	-14	-4
39	Abaxial sesamoid nerve block	F	Hard	combined	in/out avg	Partial	-30	0	-29.5	0	1	1	-8.5	0	-8.5	0.5
39	Abaxial sesamoid nerve block	F	Hard	Straight	straight	Partial	-1	-2	-1	1	1	3	-1	0	-2	5
39	High 4-point nerve block	F	Hard	Right	inside	Negative	15	4	22	-6	-9	-14	3	11	16	-13
39	High 4-point nerve block	F	Hard	combined	in/out avg	Negative	12.5	7	23.5	-1.5	-6	-5	1.5	5.5	9	-2
39	High 4-point nerve block	F	Hard	Left	outside	Negative	10	10	25	3	-3	4	0	0	2	9
39	High 4-point nerve block	F	Hard	Straight	straight	Negative	14	0	16	-5	0	-5	2	-1	2	-1
39	High 4-point nerve block	F	Soft	Right	inside	Negative	11	3	10	6	3	7	-3	-1	-2	4
39	High 4-point nerve block	F	Soft	combined	in/out avg	Negative	7.5	-2	3	2.5	3	3.5	-2.5	-1.5	-3.5	1
39	High 4-point nerve block	F	Soft	Left	outside	Negative	4	-7	-4	-1	3	0	-2	-2	-5	-2
39	Lateral palmar nerve block	F	Hard	Straight	straight	Negative	-11	6	-5	4	-2	3	-2	0	-1	0
39	Lateral palmar nerve block	F	Soft	Right	inside	Negative	-12	-9	-22	-3	-2	-1	1	5	5	-10
39	Lateral palmar nerve block	F	Soft	combined	in/out avg	Negative	-9.5	2.5	-6	2.5	-3	2.5	-0.5	3	1.5	-1
39	Lateral palmar nerve block	F	Soft	Left	outside	Negative	-7	14	10	8	-4	6	-2	1	-2	8
39	Low 4-point nerve block	F	Hard	Right	inside	Negative	-7	-9	-14	6	6	11	-1	-4	-8	13
39	Low 4-point nerve block	F	Hard	combined	in/out avg	Negative	-3	2	-4	2.5	3	5	0.5	-3.5	-5.5	8
39	Low 4-point nerve block	F	Hard	Left	outside	Negative	1	13	6	-1	0	-1	2	-3	-3	3
39	Low 4-point nerve block	F	Hard	Straight	straight	Negative	-5	12	5	3	4	6	-6	-1	-7	5
39	Distal interphalangeal joint block	F	Hard	Right	inside	Negative	2	-2	1	1	2	-1	-4	-1	-5	0
39	Distal interphalangeal joint block	F	Hard	combined	in/out avg	Negative	-3.5	3.5	1.5	2	0.5	-0.5	-2	-1	-3	1
39	Distal interphalangeal joint block	F	Hard	Left	outside	Negative	-9	9	2	3	-1	0	0	-1	-1	2
39	Distal interphalangeal joint block	F	Hard	Straight	straight	Negative	2	-13	-8	-4	-4	-7	7	2	7	-5
39	Distal interphalangeal joint block	F	Soft	Right	inside	Negative	6	5	9	0	-2	1	-4	0	-7	-2
39	Distal interphalangeal joint block	F	Soft	combined	in/out avg	Negative	-1.5	-5	-1	-2	1	1	-0.5	0.5	-1.5	-0.5
39	Distal interphalangeal joint block	F	Soft	Left	outside	Negative	-9	-15	-11	-4	4	1	3	1	4	1
39	Distal interphalangeal joint block	F	Hard	Right	inside	Negative	-1	3	2	1	-1	1	-1	2	1	0
39	Proximal interphalangeal joint block	F	Hard	combined	in/out avg	Negative	-4.5	-1	-6.5	-1.5	0	0.5	-0.5	4	3	-1.5
39	Proximal interphalangeal joint block	F	Hard	Left	outside	Negative	-8	-5	-15	-4	1	0	0	6	5	-3
39	Proximal interphalangeal joint block	F	Hard	Straight	straight	Negative	4	-1	-2	1	5	6	-1	1	1	6
39	Proximal interphalangeal joint block	F	Soft	Right	inside	Negative	-19	-31	-58	-37	10	-27	-18	22	5	-28
39	Proximal interphalangeal joint block	F	Soft	combined	in/out avg	Negative	2	-9.5	-17	-16	3.5	-12	-9.5	15	6	-12.5
39	Proximal interphalangeal joint block	F	Soft	Left	outside	Negative	23	12	24	5	-3	3	-1	8	7	3
39	Scapulohumeral joint block	F	Hard	Right	inside	Negative	-6	0	-10	-6	1	-5	1	-1	-2	-2
39	Scapulohumeral joint block	F	Hard	combined	in/out avg	Negative	-1.5	0.5	-4	0.5	3.5	2	-0.5	-5	-6.5	4
39	Scapulohumeral joint block	F	Hard	Left	outside	Negative	3	1	2	7	6	9	-2	-9	-11	10
39	Scapulohumeral joint block	F	Hard	Straight	straight	Negative	-11	6	-3	-2	2	-2	-4	-3	-8	1
39	Median and ulnar nerve block	F	Hard	Straight	straight	Partial	-9	10	-1	4	-3	0	-7	3	-3	-3
39	Median and ulnar nerve block	F	Soft	Right	inside	Partial	-27	-2	-30	5	3	7	-10	-4	-13	3
39	Median and ulnar nerve block	F	Soft	combined	in/out avg	Partial	-15	-7	-24	-3	4.5	0.5	-4	-6	-10	-4.5
39	Median and ulnar nerve block	F	Soft	Left	outside	Partial	-3	-12	-18	-11	6	-6	2	-8	-7	-12
40	Abaxial sesamoid nerve block	F	Hard	Left	inside	Positive	-19	-24	-40	-1	5	5	-7	-4	-11	3
40	Abaxial sesamoid nerve block	F	Hard	combined	in/out avg	Positive	-15	-13.5	-24.5	0	0.5	1.5	-2	-1.5	-4	-1
40	Abaxial sesamoid nerve block	F	Hard	Right	outside	Positive	-11	-3	-9	1	-4	-2	3	1	3	-5
40	Abaxial sesamoid nerve block	F	Hard	Straight	straight	Positive	27	8	36	-2	-4	-4	3	2	3	-1
40	Distal interphalangeal joint block	F	Hard	Left	inside	Negative	-26	-14	-42	0	7	6	-13	-2	-12	7
40	Distal interphalangeal joint block	F	Hard	Left	inside	Partial	10	9	25	-2	-4	-5	12	-3	8	1
40	Distal interphalangeal joint block	F	Hard	combined	in/out avg	Negative	-14.5	-6.5	-22.5	1.5	6	7.5	-7.5	-2	-8	8.5
40	Distal interphalangeal joint block	F	Hard	combined	in/out avg	Partial	-3	1.5	5.5	-2.5	0	-1.5	5.5	-1	4	4
40	Distal interphalangeal joint block	F	Hard	Right	outside	Negative	-3	1	-3	3	5	9	-2	-2	-4	10
40	Distal interphalangeal joint block	F	Hard	Right	outside	Partial	-16	-6	-14	-3	4	2	-1	1	0	7
40	Distal interphalangeal joint block	F	Hard	Straight	straight	Negative	32	28	57	14	1	16	8	-7	1	23
40	Distal interphalangeal joint block	F	Hard	Straight	straight	Partial	-12	-4	-16	-5	-3	-10	1	1	2	-7
40	Palmar digital nerve block	F	Hard	Right	inside	Positive	-54	-22	-86	-1	2	3	-5	-3	-4	0
40	Palmar digital nerve block	F	Hard	Left	inside	Positive	-18	-4	-31	1	4	7	-5	-5	-12	8
40	Palmar digital nerve block	F	Hard	combined	in/out avg	Positive	-24.5	-3.5	-36	-1	4	4	-5.5	-2	-7	5.5
40	Palmar digital nerve block	F	Hard	combined	in/out avg	Positive	-33.5	-19.5	-60	-0.5	2.5	5	-5	-4	-7.5	3.5
40	Palmar digital nerve block	F	Hard	Right	outside	Positive	-31	-3	-41	-3	4	1	-6	1	-2	3
40	Palmar digital nerve block	F	Hard	Left	outside	Positive	-13	-17	-34	0	3	7	-5	-5	-11	7
40	Palmar digital nerve block	F	Hard	Straight	straight	Positive	-3	-1	-5	-6	5	0	0	-3	-3	2
40	Abaxial sesamoid nerve block	H	Hard	Left	inside	Positive	-12	-7	-19	-22	-16	-34	4	7	12	-36
40	Abaxial sesamoid nerve block	H	Hard	combined	in/out avg	Positive	-4.5	0.5	-5	-19.5	-15	-31	7.5	7	12.5	-36.5
40	Abaxial sesamoid nerve block	H	Hard	Right	outside	Positive	3	8	9	-17	-14	-28	11	7	13	-37
40	Abaxial sesamoid nerve block	H	Hard	Straight	straight	Positive	-1	8	7	1	0	5	1	-1	4	3
40	Abaxial sesamoid nerve block	H	Soft	Left	inside	Positive	3	2	-4	-10	14	21	2	-2	2	24
40	Abaxial sesamoid nerve block	H	Soft	combined	in/out avg	Positive	17	-4	9.5	-13	6.5	8	4	2	9	7.5
40	Abaxial sesamoid nerve block	H	Soft	Right	outside	Positive	31	-10	23	-16	-1	-5	6	6	16	-9
40	Plantar digital nerve block	H	Hard	Right	inside	Positive	-10	6	-9	-13	-12	-22	9	0	7	-27
40	Plantar digital nerve block	H	Hard	combined	in/out avg	Positive	-12	-4	-15.5	-13	-10.5	-21	3	2.5	4.5	-25.5
40	Plantar digital nerve block	H	Hard	Left	outside	Positive	-14	-14	-22	-13	-9	-20	-3	5	2	-24
40	Plantar digital nerve block	H	Hard	Straight	straight	Positive	-2	0	-1	3	-2	5	0	0	3	5
40	Plantar digital nerve block	H	Soft	Right	inside	Positive	-13	-3	-14	-13	-3	-4	2	-4	-4	-5
40	Plantar digital nerve block	H	Soft	combined	in/out avg	Positive	-5.5	0	-5.5	-9.5	-7	-10.5	2	-1	-0.5	-9
40	Plantar digital nerve block	H	Soft	Left	outside	Positive	2	3	3	-6	-11	-17	2	2	3	-13
40	Metacarpophalangeal joint block	F	Hard	Straight	straight	Negative	-3	-10	-4	-2	3	1	-3	-4	-10	0
40	Metacarpophalangeal joint block	F	Soft	Left	inside	Negative	5	-12	15	-9	-2	-11	-3	-5	-7	-11
40	Metacarpophalangeal joint block	F	Soft	combined	in/out avg	Negative	3.5	1.5	18.5	-1	0	-1.5	0.5	-3	-2	-1.5
40	Metacarpophalangeal joint block	F	Soft	Right	outside	Negative	2	15	22	7	2	8	4	-1	3	8
41	Palmar digital nerve block	F	Hard	Left	inside	Positive	-70	-8	-73	10	13	21	-18	-9	-26	22
41	Palmar digital nerve block	F	Hard	combined	in/out avg	Positive	-40	-8.5	-43.5	6	5	10.5	-12.5	-7.5	-20	7
41	Palmar digital nerve block	F	Hard	Right	outside	Positive	-10	-9	-14	2	-3	0	-7	-6	-14	-8
41	Palmar digital nerve block	F	Hard	Straight	straight	Positive	-3	-16	-19	1	0	2	-5	-1	-8	5
41	Palmar digital nerve block	F	Hard	Straight	straight	Positive	4	-11	-9	7	4	14	-5	-3	-9	15
42	Metacarpophalangeal joint block	F	Hard	Right	inside	Partial	10	-3	12	0	-5	1	4	6	12	-11
42	Metacarpophalangeal joint block	F	Hard	combined	in/out avg	Partial	-7.5	-5	-10.5	-4	-4.5	-6	4	2.5	7.5	-15
42	Metacarpophalangeal joint block	F	Hard	Left	outside	Partial	-25	-7	-33	-8	-4	-13	4	-1	3	-19
42	Metacarpophalangeal joint block	F	Hard	Straight	straight	Partial	-4	-5	-8	1	-2	0	2	-1	0	2
42	Metacarpophalangeal joint block	F	Soft	Right	inside	Partial	-1	-1	-2	-1	4	-2	1	1	2	-2
42	Metacarpophalangeal joint block	F	Soft	combined	in/out avg	Partial	-1	6.5	9	1.5	1	1.5	0	2.5	2	4
42	Metacarpophalangeal joint block	F	Soft	Left	outside	Partial	-1	14	20	4	-2	5	-1	4	2	10
42	Palmar digital nerve block	F	Hard	Right	inside	Positive	-30	-8	-35	-3	11	7	2	-9	-11	16
42	Palmar digital nerve block	F	Hard	combined	in/out avg	Positive	-15	-8	-22	2.5	6.5	8.5	-1	-3	-5.5	17.5
42	Palmar digital nerve block	F	Hard	Left	outside	Positive	0	-8	-9	8	2	10	-4	3	0	19
42	Palmar digital nerve block	F	Hard	Straight	straight	Positive	6	0	4	-1	0	-1	1	-1	0	0
43	Navicular bursa block	F	Hard	Left	inside	Positive	124	-11	113	36	-2	26	42	-27	14	28
43	Navicular bursa block	F	Hard	combined	in/out avg	Positive	68	-6.5	58.5	22	3	20	24.5	-22	3.5	24
43	Navicular bursa block	F	Hard	Right	outside	Positive	12	-2	4	8	8	14	7	-17	-7	20
43	Navicular bursa block	F	Hard	Straight	straight	Positive	7	18	21	0	8	10	5	-6	-1	15
43	Navicular bursa block	F	Soft	Left	inside	Positive	17	-13	-11	17	0	13	46	-31	8	18
43	Navicular bursa block	F	Soft	combined	in/out avg	Positive	9	-11	-9.5	9.5	2.5	10.5	27.5	-18.5	5.5	16.5
43	Navicular bursa block	F	Soft	Right	outside	Positive	1	-9	-8	2	5	8	9	-6	3	15
44	Palmar digital nerve block	F	Hard	Straight	straight	Positive	-17	-12	-27	2	1	1	-8	-6	-14	3
44	Palmar digital nerve block	F	Soft	Left	outside	Positive	-29	-25	-56	24	-17	6	28	-24	6	11
44	Palmar digital nerve block	F	Soft	Right	inside	Positive	6	-2	5	-23	16	-6	-42	12	-26	-8
44	Palmar digital nerve block	F	Soft	combined	in/out avg	Positive	-11.5	-13.5	-25.5	0.5	-0.5	0	-7	-6	-10	1.5
45	Digital flexor tendon sheath block	H	Hard	Straight	straight	Negative	13	-6	3	-9	-3	-11	3	1	7	-11
45	Digital flexor tendon sheath block	H	Soft	Right	inside	Negative	1	-22	-24	-6	0	-7	3	-1	2	-6
45	Digital flexor tendon sheath block	H	Soft	combined	in/out avg	Negative	3	-9.5	-5	-5.5	2.5	-2.5	5.5	-6	1	-4.5
45	Digital flexor tendon sheath block	H	Soft	Left	outside	Negative	5	3	14	-5	5	2	8	-11	0	-3
45	Metatarsophalangeal joint block	H	Hard	Straight	straight	Negative	-3	16	16	9	3	9	-2	2	-4	10
45	Metatarsophalangeal joint block	H	Soft	Right	inside	Negative	1	-6	-5	-1	4	3	1	-1	-2	1
45	Metatarsophalangeal joint block	H	Soft	combined	in/out avg	Negative	4.5	3.5	3	2	5	8	-1	0.5	0	6
45	Metatarsophalangeal joint block	H	Soft	Left	outside	Negative	8	13	11	5	6	13	-3	2	2	11
45	Lateral plantar nerve block	H	Hard	Straight	straight	Partial	-19	-3	-21	-5	-7	-11	5	1	6	-7
45	Lateral plantar nerve block	H	Soft	Right	inside	Partial	1	-2	-4	-5	-7	-12	4	6	12	-11
45	Lateral plantar nerve block	H	Soft	combined	in/out avg	Partial	-6.5	-11.5	-12.5	-6	-7.5	-13.5	2	0.5	2.5	-12.5
45	Lateral plantar nerve block	H	Soft	Left	outside	Partial	-14	-21	-21	-7	-8	-15	0	-5	-7	-14
46	Abaxial sesamoid nerve block	F	Hard	Right	inside	Partial	67	25	97	-7	-8	-18	9	13	25	-22
46	Abaxial sesamoid nerve block	F	Hard	combined	in/out avg	Partial	14.5	18	36.5	-4	-2.5	-7.5	0	9	10	-4.5
46	Abaxial sesamoid nerve block	F	Hard	Left	outside	Partial	-38	11	-24	-1	3	3	-9	5	-5	13
46	Abaxial sesamoid nerve block	F	Hard	Straight	straight	Partial	12	-2	15	3	-1	3	7	-2	6	6
46	Abaxial sesamoid nerve block	F	Soft	Right	inside	Partial	-3	-8	-9	-3	8	1	-2	-11	-10	6
46	Abaxial sesamoid nerve block	F	Soft	combined	in/out avg	Partial	-10	-8.5	-15	0.5	21	4.5	-2	-6.5	-8	9
46	Abaxial sesamoid nerve block	F	Soft	Left	outside	Partial	-17	-9	-21	4	34	8	-2	-2	-6	12
46	Low 4-point nerve block	F	Hard	Right	inside	Positive	-15	9	-15	-5	-1	-4	-6	-1	-6	-20
46	Low 4-point nerve block	F	Hard	combined	in/out avg	Positive	-13.5	3.5	-15	-1	-2.5	-3	-6.5	-5	-10.5	-21.5
46	Low 4-point nerve block	F	Hard	Left	outside	Positive	-12	-2	-15	3	-4	-2	-7	-9	-15	-23
46	Low 4-point nerve block	F	Hard	Straight	straight	Positive	-38	-3	-45	1	1	2	-6	-5	-12	6
46	Low 4-point nerve block	F	Soft	Right	inside	Positive	0	-3	-5	8	-6	1	-1	10	6	-24
46	Low 4-point nerve block	F	Soft	combined	in/out avg	Positive	-0.5	-2	-3.5	4.5	-6.5	-2.5	-3	4	0	-28
46	Low 4-point nerve block	F	Soft	Left	outside	Positive	-1	-1	-2	1	-7	-6	-5	-2	-6	-32
46	Palmar digital nerve block	F	Hard	Right	inside	Positive	-52	-24	-80	3	3	11	-8	-11	-22	12
46	Palmar digital nerve block	F	Hard	combined	in/out avg	Positive	-46	-14.5	-65	0	1.5	2.5	-9	-5.5	-17.5	1
46	Palmar digital nerve block	F	Hard	Left	outside	Positive	-40	-5	-50	-3	0	-6	-10	0	-13	-10
46	Palmar digital nerve block	F	Hard	Straight	straight	Positive	-11	-7	-17	3	2	4	-1	-7	-9	3
46	Low 4-point nerve block	H	Hard	Straight	straight	Positive	-20	-5	-26	-4	-3	-8	0	-2	-1	-10
46	Low 4-point nerve block	H	Soft	Left	inside	Positive	4	-6	-2	-4	-4	-8	1	4	5	-12
46	Low 4-point nerve block	H	Soft	combined	in/out avg	Positive	4.5	-6	-2	1	-5	-3	-0.5	0	-0.5	-4.5
46	Low 4-point nerve block	H	Soft	Right	outside	Positive	5	-6	-2	6	-6	2	-2	-4	-6	3
46	Middle carpal joint block	F	Hard	Straight	straight	Negative	-8	5	-4	0	-2	-3	-9	-5	-15	-2
46	Middle carpal joint block	F	Soft	Right	inside	Negative	-24	5	-15	5	-1	10	-6	-2	-7	5
46	Middle carpal joint block	F	Soft	combined	in/out avg	Negative	-11.5	0	-10	3.5	-4	2	-5.5	-0.5	-6.5	0
46	Middle carpal joint block	F	Soft	Left	outside	Negative	1	-5	-5	2	-7	-6	-5	1	-6	-5
46	Plantar digital nerve block	H	Hard	Straight	straight	Partial	16	-6	14	-2	-3	-5	11	2	14	-7
46	Plantar digital nerve block	H	Soft	Left	inside	Partial	-23	-10	-33	-9	-4	-14	-5	6	2	-23
46	Plantar digital nerve block	H	Soft	combined	in/out avg	Partial	-10.5	-7.5	-19.5	-5.5	-7.5	-13.5	0.5	4	5.5	-18
46	Plantar digital nerve block	H	Soft	Right	outside	Partial	2	-5	-6	-2	-11	-13	6	2	9	-13
47	Metatarsophalangeal joint block	H	Hard	Right	inside	Positive	-17	-20	-34	1	3	4	-8	-8	-14	10
47	Metatarsophalangeal joint block	H	Hard	combined	in/out avg	Positive	-14	-8	-22	-7	-5	-10	2	4.5	4.5	-16
47	Metatarsophalangeal joint block	H	Hard	Left	outside	Positive	-11	4	-10	-15	-13	-24	12	17	23	-42
47	Metatarsophalangeal joint block	H	Hard	Straight	straight	Partial	-10	5	-5	5	7	10	-10	1	-10	13
47	Metatarsophalangeal joint block	H	Hard	Straight	straight	Positive	-3	-13	-14	-4	-8	-10	2	0	2	-7
47	Metatarsophalangeal joint block	H	Soft	Right	inside	Partial	-16	0	-13	-4	-6	-12	-2	2	1	-12
47	Metatarsophalangeal joint block	H	Soft	Right	inside	Positive	4	-3	5	6	3	8	-2	-3	-2	7
47	Metatarsophalangeal joint block	H	Soft	combined	in/out avg	Partial	-2	-4	1.5	-1	-4	-3	0	3.5	4.5	-1.5
47	Metatarsophalangeal joint block	H	Soft	combined	in/out avg	Positive	6.5	6	13.5	3	4.5	5.5	-2	-0.5	-1.5	3.5
47	Metatarsophalangeal joint block	H	Soft	Left	outside	Partial	12	-8	16	2	-2	6	2	5	8	9
47	Metatarsophalangeal joint block	H	Soft	Left	outside	Positive	9	15	22	0	6	3	-2	2	-1	0
48	Low 4-point nerve block	F	Hard	Left	inside	Negative	2	-5	-8	3	3	8	-4	-6	-10	12
48	Low 4-point nerve block	F	Hard	combined	in/out avg	Negative	-7.5	-16	-25	5.5	2.5	8	-5	-7	-12	11.5
48	Low 4-point nerve block	F	Hard	Right	outside	Negative	-17	-27	-42	8	2	8	-6	-8	-14	11
48	Low 4-point nerve block	F	Hard	Straight	straight	Negative	-11	-12	-23	8	5	12	-5	-7	-11	12
48	Abaxial sesamoid nerve block	F	Hard	Left	inside	Negative	0	2	1	-1	0	-3	5	0	4	-2
48	Abaxial sesamoid nerve block	F	Hard	combined	in/out avg	Negative	-3	-3	-1	0	-0.5	-2.5	0.5	0.5	0.5	-2.5
48	Abaxial sesamoid nerve block	F	Hard	Right	outside	Negative	-6	-8	-3	1	-1	-2	-4	1	-3	-3
48	Abaxial sesamoid nerve block	F	Hard	Straight	straight	Negative	2	1	1	-2	1	-1	-2	-4	-6	0
48	Lateral palmar nerve block	F	Hard	Left	inside	Partial	1	-1	-2	4	4	11	-10	-2	-14	13
48	Lateral palmar nerve block	F	Hard	combined	in/out avg	Partial	6.5	2.5	8	1.5	2	4.5	-5.5	-1	-8	6
48	Lateral palmar nerve block	F	Hard	Right	outside	Partial	12	6	18	-1	0	-2	-1	0	-2	-1
48	Lateral palmar nerve block	F	Hard	Straight	straight	Partial	-6	-6	-9	1	-4	-4	0	-2	-1	-4
49	Abaxial sesamoid nerve block	F	Hard	Straight	straight	Negative	18	1	28	1	4	3	5	-1	4	1
49	Abaxial sesamoid nerve block	F	Soft	Left	inside	Negative	-8	-5	-20	1	7	8	-3	-3	-5	8
49	Abaxial sesamoid nerve block	F	Soft	combined	in/out avg	Negative	1.5	-3.5	-7.5	-3	3.5	2.5	0	-0.5	0.5	1.5
49	Abaxial sesamoid nerve block	F	Soft	Right	outside	Negative	11	-2	5	-7	0	-3	3	2	6	-5
49	Deep branch lateral plantar nerve block	H	Hard	Straight	straight	Positive	1	2	4	-2	-4	-5	0	2	3	-11
49	Deep branch lateral plantar nerve block	H	Soft	Left	inside	Positive	-1	-3	-5	-7	0	-5	3	3	4	-11
49	Deep branch lateral plantar nerve block	H	Soft	combined	in/out avg	Positive	-3	-5.5	-9	-3.5	1	-0.5	2.5	0.5	1.5	-3.5
49	Deep branch lateral plantar nerve block	H	Soft	Right	outside	Positive	-5	-8	-13	0	2	4	2	-2	-1	4
49	Palmar digital nerve block	F	Hard	Straight	straight	Negative	0	-4	-9	-6	-4	-8	2	-1	1	-7
49	Palmar digital nerve block	F	Soft	Left	inside	Negative	12	5	21	3	-5	-2	6	0	4	1
49	Palmar digital nerve block	F	Soft	combined	in/out avg	Negative	5	2.5	12	1	-3.5	-4.5	4.5	1	4	-3.5
49	Palmar digital nerve block	F	Soft	Right	outside	Negative	-2	0	3	-1	-2	-7	3	2	4	-8
50	Palmar digital nerve block	F	Hard	Left	inside	Negative	7	-2	5	-12	-11	-26	5	5	12	-23
50	Palmar digital nerve block	F	Hard	combined	in/out avg	Negative	4	-4	3	-4	-9	-14.5	8	0.5	9.5	-12
50	Palmar digital nerve block	F	Hard	Right	outside	Negative	1	-6	1	4	-7	-3	11	-4	7	-1
50	Palmar digital nerve block	F	Hard	Straight	straight	Negative	-6	3	-4	-2	-9	-11	2	0	3	-11
50	Palmar digital nerve block	F	Soft	Left	inside	Negative	-6	20	20	-3	-5	-6	2	7	8	-3
50	Palmar digital nerve block	F	Soft	combined	in/out avg	Negative	1	14	20	0.5	-4.5	-3	2.5	2.5	4	-1
50	Palmar digital nerve block	F	Soft	Right	outside	Negative	8	8	20	4	-4	0	3	-2	0	1
50	Deep branch lateral plantar nerve block	H	Hard	Left	inside	Partial	30	-2	32	0	-2	-5	2	9	10	-13
50	Deep branch lateral plantar nerve block	H	Hard	combined	in/out avg	Partial	24.5	0	26.5	2.5	-6	-5.5	6.5	6.5	11.5	-8
50	Deep branch lateral plantar nerve block	H	Hard	Right	outside	Partial	19	2	21	5	-10	-6	11	4	13	-3
50	Deep branch lateral plantar nerve block	H	Hard	Straight	straight	Partial	4	-2	-4	-3	-3	-4	8	1	7	-5
50	Low 4-point nerve block	H	Hard	Left	inside	Negative	-7	-11	-16	-4	-8	-8	3	-4	2	-7
50	Low 4-point nerve block	H	Hard	combined	in/out avg	Negative	-4	-2	-4	-8.5	-5.5	-11	-1	-0.5	1	-12
50	Low 4-point nerve block	H	Hard	Right	outside	Negative	-1	7	8	-13	-3	-14	-5	3	0	-17
50	Low 4-point nerve block	H	Hard	Straight	straight	Negative	-1	7	9	0	6	5	-2	1	1	6
51	Deep branch lateral plantar nerve block	H	Hard	Straight	straight	Positive	3	-5	-4	-8	-10	-17	8	4	13	-17
51	Deep branch lateral plantar nerve block	H	Soft	Left	outside	Positive	-13	-14	-22	0	-2	0	2	-6	-7	-2
51	Deep branch lateral plantar nerve block	H	Soft	Right	inside	Positive	12	1	10	-6	-3	-8	1	5	5	-12
51	Deep branch lateral plantar nerve block	H	Soft	combined	in/out avg	Positive	-0.5	-6.5	-6	-3	-2.5	-4	1.5	-0.5	-1	-7
52	Deep branch lateral plantar nerve block	H	Hard	Straight	straight	Partial	-15	0	-19	-6	-6	-10	2	2	3	-9
52	Deep branch lateral plantar nerve block	H	Hard	Left	outside	Partial	-8	2	-1	-6	-5	-11	2	2	3	-14
52	Deep branch lateral plantar nerve block	H	Hard	Right	inside	Partial	-4	5	0	3	-3	0	-1	-1	-1	2
52	Deep branch lateral plantar nerve block	H	Soft	Left	outside	Partial	-1	-9	-9	-2	-10	-14	10	0	10	-18
52	Deep branch lateral plantar nerve block	H	Soft	Right	inside	Partial	-4	2	8	-8	-4	-15	7	0	8	-14
52	Deep branch lateral plantar nerve block	H	Hard	combined	in/out avg	Partial	-6	3.5	-0.5	-1.5	-4	-5.5	0.5	0.5	1	-6
52	Deep branch lateral plantar nerve block	H	Soft	combined	in/out avg	Partial	-2.5	-3.5	-0.5	-5	-7	-14.5	8.5	0	9	-16
53	Distal interphalangeal joint block	F	Hard	Straight	straight	Partial	-10	-2	-12	6	-12	-4	-9	-2	-9	-5
53	Distal interphalangeal joint block	F	Soft	Left	outside	Partial	-6	1	-3	9	5	14	-2	-5	-9	15
53	Distal interphalangeal joint block	F	Soft	Right	inside	Partial	-10	-7	-21	-2	0	-2	-9	0	-7	-2
53	Distal interphalangeal joint block	F	Soft	combined	in/out avg	Partial	-8	-3	-12	3.5	2.5	6	-5.5	-2.5	-8	6.5
